# Supplementary material for: Molecular dating of phylogenetic divergence between Urochloa species based on complete chloroplast genomes
Source: BMC Genomics. 2017 Jul 6;18:516. doi: 10.1186/s12864-017-3904-2 (PMC5499013; doi:10.1186/s12864-017-3904-2)
Supplement: Supplementary file 2 — XML input file used for analysis in BEAST. (TXT 3981 kb) [file 12864_2017_3904_MOESM2_ESM.txt]

<?xml version="1.0" encoding="UTF-8" standalone="no"?><beast beautitemplate='Standard' beautistatus='noAutoSetClockRate' namespace="beast.core:beast.evolution.alignment:beast.evolution.tree.coalescent:beast.core.util:beast.evolution.nuc:beast.evolution.operators:beast.evolution.sitemodel:beast.evolution.substitutionmodel:beast.evolution.likelihood" version="2.0">


    <data
id="alignment"
name="alignment">
                    <sequence id="seq_Puelia_o" taxon="Puelia_o" totalcount="4" value="-----gaaata-cccaatatc--ttgctggaacaagatattgggtatttctggcttttcttttcttccttcaaaaa-----ttcctatatg-ttagcagaaaagcc-ttatccattaagagatggaacttcaagagcagctaggtctagagggaagttgtgagcattacgttcgtgcattacctccataccaagattagcacgattgatgatatcagcccaagtattaataacgcgaccttggctatcaactacagattggttgaaattgaaaccatttaggttgaaagccatagtactaatacctaaagcagtgaaccagatccctactacaggccaagcagccaagaagaagtgtaaagaacgagagttgttgaaactagcatattggaagattaatcggccaaaataaccatgagcggccacaatattataagtctcttcctcttgaccaaatttgtaaccctcattagcagattcattttcagtggtttccctgatcaaactagaggttaccaaggaaccatgcatagcactgaatagggaaccgccgaatacaccagctacacctaacatgtgaaatggatgcataaggatgttgtgctctgcctggaatacaatcataaagttgaaagtaccagatattcctaaaggcataccatcagagaaacttccttgaccaatagggtaaatcaagaaaacagcagcagcagctgcaacaggagctgaatatgcaacagcaatccaaggacgcatacccagacggaaactaagttcccactcacgacccatataacaagctacaccaagtaagaagtgtagaacaattagctcataaggaccaccattgtataaccactcatcaacagacgcagcttcccaaattgggtaaaagtgcaatccgattgccgcagaagtaggaataatggcaccagagataatattgtttccataaagtaaagaaccagaaacaggctcacgaataccatcaatatctactggaggggcagcaatgaaggcgataataaatacggaagttgcggtcaataaggtagggatcatcaaaacaccgaaccatccaatgtaaagacgattttcggtgctagttatccagttgcagaagcgaccccacaggcttgtactttcgcgtctctctaaaattgcagtcatggtaagatcttggtttattcaaattgcaaggactcccaagcacacgtattaactagaaagaaaatagataatagaaggcttgttatttaacagtatagcatagactatatacca-atgtcaaccaagccagccccaacgattggatatccatataactaaattcaccaaaccaaaaaat-----taggtaaatgaagtgagtgaaaattcaaaactcagattgctcttttcta-ttttccatatgggttgcccgggactcgaacccggaactagtcggatggagtagataattcttccttgtttgttacaatagaa--gaa-aaaaatccctccccaaatcgtgcttgcatttttcattgcacacgactttccctatgtagaaatatccaa-t-ttctattccgaagaggaagtct----actaattttt-----------------------tgaattag---taagttga-----------------------------------ttcacctactatttat-------------tatagtacagg-------------gaacatttcagaat-ggaaaatctacaagttttctcttgattctttatcgatca-----tttcta----gtttattagttttgtctaatgattaat------taagaggactcaccaggtcattgatacggataatatccaaataccaaatacgctcactatgtgatccacggaaagaaaaggaggttgttttggt------gaacatcaaagaaaaaacttgctcttcttccgtaaaaaattcttctaaaaataccgaacccaatcgttgcataaaagttcgtaccgtgcttttatgtttacgagctaaagttctagcacatgaaagtcgaagtatatactttagtcgatacaaagtctgttttttcgaagatccactatgataatgaaaaagatttgtacatatccgaccaaatcgatcaagaatatcccaatctgataaatcggtccaaattggtttactaataggatgccccgatccagtacaaaattgagcttttgataaggatccaatgaggggagtagcggggactatggtatcgaattttttcattcgagtatctattagaaatgaattctccagcatttgattccttactaacaaagtatttattggtacacttgaaaggtaccccagaaaatcgaagcaagagtttgctaattggtttagatggatccttcgcggttgagtccaaaaagagaaagaatattgccagaaattgacaaggtaacatttccattttttcttcaaaagaagagttccttttgatgcaagaattgcctttccttgatatcgaacataatgcataagaggatccataaagaaccatacggttttccgaaaaaaacccgggtacattaccccaaaatgttccatcttcctagaaaagtggattcgttccagaaaggttccagaagatgttaatcgtaagcaagaagattgtttacgaagaaacaacaagaaaaattcacattctgatacataagaattatataggagtcgaaatagtcttttattttcttttttaaatttaaaaagaaaaatagatttcattgaagtattaagactattccaattcgaatagtagttgagaaagaatcgcaataaatgcaaagatggaacatcttggatccggtattgaaggagttgaaccaagatttccaaatggataggatagggtatttctatatgtgataaataatgtaaatgaaaaaatttgtcttctaaaaagggaaatattgaatgaatagatcgtaaattctgaaactttggtatttctttttcttccggacaagatagttctcgtagcgagaatgggatttctacaacgatcgcaaacccctcagatagaatctgagaataaaactcagaataaaaataattgttgtgatccaagaatcgatcttggttaggatgattaaccgaattaatccaaaaattctgctgatacattcgaataattaaacgtttcacaagtagtgaactaaatttattg---ttattagaaccaacaatttccacaggttcggaaccatctaacccataatcatgggcaaatgcataaatatactcctgaaagagaagtgggtagacgaagtattgttgacgagatttctgtttttctgaatacccttctaatttttccatttgtattt-----ctacttgaatcagag--aga-agaag-catttctcggtttattaaatg-----atgatacatagtgcaatatggtcagaacagggtattgcattttttaatgcaaaccct--ggaaagaa-agagagtctaatccacagatctt------tttccgctcct----tttctatccaattagtttatgtttgttct-aattacaaaa-----gagaacaaatc----ctttatttttgcgggccaatcgctcttttgactttggaatacattctctttatcaatatactgcttcttttacacattcaatccataacatccctt-ttcaac-ccataa-tcaagaataattaggatttcta--aataaaaaaaaataaaaaataaagggtccactcataggaaaacccaccctttccccgcatcaggcactaatctatttttaacgtctaattagatcggggaatcattccaattaa--------gaagttaagctcgttgc-----tttttattttaccagaattggagccaggctctatccatttattcactagacccagaaaataggaattttttgattccct--tccaaaa---------atcaaaaataagaaattgattttataacgacatgctgttttttccattcattacccttgaggatcagtcgtggtcttctagactctaccaagagtctggacgaatttgttgcttcatccaaatgtgtaaaagatcatagtcgcacttaaaagccgagtactctaccattgagttagcaacccagataaaatag-ga--tcttagatacgatcgaaatccaaaaa---------tcaatggaattacacc------gcacgctcctgtca--------------------aaacattgaactagcaagacatcaaaagaaa----gattttatcacc------cattaaaa-------------------acactcaaataccaaaatgaacaggtccggttaaatttcactaaggtta-----aa--------aaaaaagcggccccaata----acgatggcaaaattgtcatt--ttttagcaatttttatttctttaaataaaaagaaa-taaatct-----------------------tgtat-gagagtacatgcaa-----gaggggcaaccctatcatttgagcgaagtgtaggcg----------------------------------------------------------gaaaaacct-aatatggagt-----------------------------gaggataaagagacccatctatctacaaattctatttgttcaatagacctttgtcaatggaaatacaatggtaagaaaacaaattagatagaaa-aagtaaataaaataagggcttatgttggattggcacgac------ataaatcaagt-------------------------caaaaataggactaagaaagaggcaaattgtgtct-aaataatt------------agacaacgaggtatactagtgac-cctc-----tcctacttt------tttattcatttagt---------------------tcttcaattaactcaaagttctttctttatct------ttaaagaattctgccttccttaaaatatcataaacagttcttgtaggttgagcacccctttcaaggaaatagagaatagctggaacatttaaacaagtttgattctttatcggatcataaaaacctacttttctaagatctcttccttctcttcgagatcgaacatcaattgcaacgattcgatagacagcttattgggatagatgtagataaacaatg---ccccccctagaaacgtataggaggttttctcctcatacggctcgagaaaatgattcgaatttctgtctataatac-----------------aagtagatagaaatttgactatgacttgcattaatttccttacag-----aaaaaacaaatttcatttatactcatgac-tcaagttggctaattttgactgacagacttcaaag---gaaaaatccttcgaaattttttgagtcgtctctaaactcttttctttgtctcatctcgaacgaattgacttttattgc-ttattctggtccaattc-----------------tattgttgag-acaattgaaaatcgtgtttacttgttccggaatcctttatctttgatttgtgaaatccttgggtttagacattacttcgggaattcctattcttt-tttctttcaaaagagtagcaacataccctttttt-----cttatttccttcgataaaaataaaacatttccctc-----ttctatagaaatcgaa----------------tatgagcgattgattctgatagac-----ttttaatcga-----------------aagagtttt----ccca-atcttccaaaattggggactttcttctta-ttttaacctttc-----------------gatttc---------gatagactgacaaagttggcctaatttattagttttcactaaccctagattcttt------------cccttgataaaaaatcaattctgtcct------ctcgagctccatcgtgtacta-------------t--ttactta----------caaacaacccagcgcaaattc------ggttcgggacgaata-----gaacagactatgtcgagccaagagcatcttcattactatggaaaatgatggatagcaaaatccacaatcgatcatgtccttcaagtcgcacgttgctttctaccacatcgtttaaacgaagttttaaacgaagttttaccataac-----attcctctaatttcattgca----aagtggtatagggaattgatccaatatggatggaatcatgaatagtcattggtttagtttagttttttgtatactaattcaaact------tgct-----atctatggggaaatatggataaaagaaa--taagtatttatcagggaagactccccaa-----agatccaatttgtttaaacccata-------ttctatcatatg-----aatgaaacatagttcgaaaaagac-gaataaacaagtttg-----cttaagacttattta------ttattgaatttccatcctcaacggaggactcgagatgat-----caatcctgaaatg-agaagagaaggatcgactc---ttctccaacaaataaactatcaacctccaaaaaaagtggaatt---------------------catttaattactat-------attagattagtaatc----------------------------------tatttttccgtaac-aaaagcaattaactat--------------------------taactaa-ataaactattccaatgaaaagattgaaag-ttttttg------gtagttatagaattctcgtact--------tcttcgactcgagtaccaaaagaaagaaaaaa----------------tgaagtaaaaaaaa------acatttcgtgtaaag-----taaaattaaggtctttgcttttactt-----atagtattctttc----ttttacct--aaaagaagcaactccaaatcaaaaatcag-agaagtatgatttttt----------gaatccattctatccaacgaacagttcttaccttatccttaccaggataggatggatcattctggatatttaaagaatcacagatcgagat---cgttttcgcttaaccaaagca--------aagaaggaccctt------------------tttactaataatacaa------------------------------aaaa--------------------------------aatctatctct-------atcataaagggataggtctcattttt-atacagtgttttacgtcaagtttaaaaatttt----tcaatcaattcgaaagtcgagtagacagaatata---tgaatttctctctaatcctcacattccattgatttagaaatggatatttgcaaatcagataatatctaaaatacaaaaatagagtccctatccatagaatagaaaccccttt--ttttttctcacgccgatcttggtcaaaagttttaagacctgtgctgaaactaaaaacctccttcctactctttaatctggccatgaaacatagaattaggatacctcct--ttattttctttttatttacttactttagttctttagttcggggaaaagaaata--ggggatcttcttttctttcacattggatgtcaaatgtatcgt----------gtaagaattcccacttcatggatatggagcataa-agtttatctaagaagttcgaatttgaaaacacatattcaaaacaca------tatgagtaatgagtagtaggggcatatcctgaatgtgactgataga-ccaaattctttcatg-aaaataaagatattca-----atttgactggatttgac-----acttgattatgt---------tttctgagaaagaaaatgaatgc-ttagaa---atgcatctaatctaagagttcataagagataattattctcttt-------------------------------------------------aataaactt----ttgtctcgtgcggggtacaatacgatttcatctttcgt----ttcatcagaaaaaatctgggacggaaggattcgaacctccgagtaacgggaccaaaacccgctgccttaccacttggccacgccccatttcgggt---tttatgcgacac-----taa-taaacactattat------------tttta-----tttgttattcgtcaatcccacttcaattacataaa-aaatgagggatattctcttgctaggattc--tagacatgcggataatatagaatccaaaaaatgcattgatcattacatggaattctattaagatat--tatatgaaagtcgaatttcttccattc------tcatttgagaatgcgaatacaaggaggtattttgcgtttgggaaagtacg------aagaaaaaaggattttgaatactccttttcct---------tttttcc----cttagaaaaataactcaatcaaaatccaatta--------tctaatctacaagaacgaaatgcttgttatgcctaatatacttagtttaacctgtatctgttttaattctgttctttatccg------actagttttttcttcgccaaattgcccgaagcttatgccattttcaacccaatcgtggattttatgcctgtcatacctgtactcttttttctattagcctttgtttggcaagctgctgtaagttttcgatgaaatctttactac------tctgtctgccaaattgaat-----gatgtattcattccaaa-------aaaat-tag-aaaaatggataagagccgagaagtctta---tattatattatgaaccttcgattctcaaattcaaattcttctacat-tgaatgta--tagctgca-gcaatgaat-ttggatcagcctttcta-----ccccctgcacctgcgt---tgagcaggtacctttaggtacccaccacaataccta--------------acctaatttttgatat-tgataaaagtgcttatt-----ataaagcaattcttgcaa-----tttttttccagaattgatttttgcatttttaggtgtcaaaataaa-------caaaacccatcctagtggatctgtgtggtaaggaaaaacgggtaatctattcctta--aaaaaaaatcttggagattatgtaatgcttactctcaaactttttgtttatacagtagtgatattctttgtttccctctttatttttggattcttatctaatgacccaggacgtaatcctgggcgtgaggagtaaaaatccaaaattttttg-gaattttttcttac------aaattggatttgtttcg-----tacatttatctatgagaaaatccgggggtcagaattccttccaattcgaaagtcccaaatgatccgagggggcggaaagagagggattcgaaccctcggtacaaaaaaattgtacaacggattagcaatccgccgctttagtccactcagccatctctccccgttccaaatcgaaaggtttccgcgatatgac-------agaggcaagaaataacgattgcaaaaaa-tccttcctttttctttc-----------aaaagtcc-ataaaaattatattgccaattctttttttgttatattcttttt------tcttaatgttaata-----aaaaaaaaggagaaaa---ttcttgttttttct------ttctaaaattcgctattggc----------tgagagacaatcagatagattttctcttcag-cgggcat--------------ttccatataggacttg------ttataataaaacaa-------gcaggttatataa-----aaaacaaaaa--------actc-ttttttcgattatttatcaacaaagcaaaaa-gggttcttatcaaacccac----------------------------------cataaaattgg-------------------aaagaaagataaagtaagtagacctgactccttgaatgatgcctctatccgctattctgatatataaattcgatgtagattaaattg---tataagcgga---ttttttgtatttccttagacttagaccgcgcaaggcaagaatttttcgctat-ttacgatttcatattcttgttactagatgt-----------------------tctataggaataagaagaaatcgcaactactttccgctacacataa----aaatagatttcgaaagtcgatttttcttt-tcaatatctttct---ttttgtttcagaatccta----ttttttttgttcttccaccc--atgcaatggagaacg-aatgggaa---aagaggggttgcttttattttcatttttcccttaaaagatag---------acttt-------gaaataggagtcatggaataatgcggaattcaa------atgtttatttctat-----------------------------------------------------agtataagaagaactaatcgaatcaaattcatggatttaccacgaccttggttgtgacc------ccatagataaaaatg-caaaatttctatcttcgagaccattgaaaaagggcattgaacgagaaagaaatcgtcc-----caatcaaactatcgtatgccttgg-aagtgatatgaggtgctcggaaatggttgaagtaattgaataggaggatcactatgactatagcccttggtagagttactaaagaagaaaatgatctatttgatattatggacgactggttacgaagggaccgtttcgtttttgtaggatggtccggcctattgctctttccttgtgcttatttcgctttagggggttggtttacagggacaacttttgtaacttcttggtatacccatgggttggctagttcctatttggaaggttgcaatttcttaaccgcggcagtttccacccctgccaatagtttagcacactctttgttgctactatggggcccggaagcacaaggggattttactcgttggtgtcaattaggcggtctgtggacttttgtcgctctccatggggcttttgcactaataggtttcatgttacgtcaatttgaacttgctcggtctgttcaattgcggccttataatgcaattgcattctctgctccaatcgctgtttttgtttccgtattccttatttatccactggggcaatctggttggttctttgcaccgagttttggcgtagcagcgatatttcgattcatcctcttcttccaaggatttcataattggacgttgaacccatttcatatgatgggagttgccggagtattaggcgcggctctgctatgcgctattcatggggctaccgtagaaaacactctattcgaggatggtgatggtgcaaataccttccgcgcttttaatccaactcaagctgaagaaacttattcaatggtcactgctaaccgcttttggtcccaaatctttggtgttgctttttccaataaacgttggttacatttctttatgctatttgtacccgtcaccggtttatggatgagtgctattggcgtagtcggtctggctctgaacctacgtgcctatgacttcgtttcccaggaaatccgtgcagcggaagatcctgaatttgagactttctacaccaaaaatattcttttaaacgagggtattcgtgcgtggatggcagctcaggatcagcctcatgaaaatcttatattccctgaggaggttctaccacgtggaaacgctctttaatggaactttcgttttagctggtcgtgaccaagaaaccaccggctttgcttggtgggctgggaatgccagacttatcaatttgtccggtaaactacttggagctcacgtagcccatgccggattaatcgtattctgggccggagcaatgaacctatttgaagtggcccatttcgtaccagaaaagcccatgtatgaacaaggattgattttacttccgcacttagctactctaggttggggagtagggccagggggagaagttctagatacttttccgtactttgtatctggagtacttcacctaatttcctccgcagtcttaggcttcggtggcatttatcacgcgcttctgggacccgagactcttgaagaatcttttccattctttggttatgtatggaaagatagaaataaaatgaccacaattttgggtattcacttaattttgttaggtataggtgcttttcttctag---tactcaaggctctttattttggcggtgtatatgatacctgggccccaggggggggagatgtaagaaaaattaccaatttgacccttagccccagtgttatatttggttatttattaaaatccccttttgggggagaaggatggattgttagtgtggatgatttagaagatataattgggggacatgtatggttgggttccatttgtgtacttggcggaatttggcatatcttaaccaaacccttcgcatgggctcgccgtgcatttgtatggtctggagaagcttacttgtcttatagtttgggcgctttatctgtctttggttttatcgcttgttgttttgtctggttcaataatacggcttatccgagtgagttttacggacccactgggccagaagcttctcaagctcaagcatttacttttctagttagagaccagcgtcttggggctaatgtagggtctgcccaaggacccacaggtttaggtaaatatctaatgcgttccccaacgggagaggttatttttggaggggaaactatgcgtttttgggaccttcgtgctccatggttagaacctctaaggggccccaacggtttggacttgagtaggttgaaaaaagacatacaaccttggcaagaacgacgttcggcagaatatatgacccatgctcctttaggctctttaaattccgtgggtggcgtagctaccgagatcaatgcagttaattatgtctctcctagaagttggttagcgacctcccattttgttctaggattcttcttttttgtgggccatttgtggcatgcaggaagagcccgggctgctgcagcaggctttgaaaagggaatcgatcgtgatttggaacctgttctttacatgacccctcttaactaagattttc----ttatttatacctgttctactgtttt---------ttcttttctgttctggctcggttattccatctagccgagccattcattc----ctttttatgaaagaaagataa---ggggacagaacaaagaaaaac-------aaataaagaaacaaacgtattcaat----------------------aagcaaaaggagagagagggattcgaaccctcgatagttcctagaactataccggttttcaagaccggagctatcaaccactcagccatctctccatagcctaatccctattttattcctacaaatagaacatagccat-------atgaaatgatctactaa---cctctagaaacatctcagatgcaagtccccctttcgatatatc---------------tctgtatactgtatacacggatacaggatccgc----------tatatccgc---------ttgtgaaataaa-----gactaaatcccctcccctcaaccccatatccaaataaaaaaaaagtgg--taagt-----aataagttc--------------taaagagaagaatcaatggattcatgattaaacccctcctacttcttgtatttt-attacaattttgattaagtgagggatcaa------atatgtagtcgactttatttgatggtagcttggaggattagaaatatgactattgctttccaattagctgtttttgcattaattgcgacttcctcagtcttagtaattagtgtaccccttgtatttgcttctcctgatggttggtcaaataataaaaacgttgtattttccggtacatcattatggattggattagtctttctggtagctattctgaattctctcatttcttgaat-----ttgtttagta-tttagtagcccgatacaaaataaata---------------------aaaaggcca-ttccttcgaaaaaa---ttcgg---attgtgagacgcattaaaat------gcaattttcg-------ttccgaattgct-----acctcttctctttcattattatgaaattccattgccattagaatat--------------tgattgacagac--------------------aatcaataaaaagaaaactct----------------------aatagaaaatgaaac--------------------ggtcgacccagacatagacggtcga-cccaggcggatataccctataaaatatatgccgtagcgagcgtagttcaa-------------------tggtaaaacatctccttgccaaggagaagatacgggttcgattcccgccgctcgccagcttaatttagta---------------------------aggtactat------gataaaaaattcagtctagt--------------------------------------------------------------------------------------------------------------------------------tgactacttaactact-----------------------------tatattaaatt-------------aagtaggtgttagtttagtaccg--tatccc-ttcctat-cttacccttcc-tttgcactccactc---aataaaa-aaga--------------------------------------------------------------------------------------------------------gtgctccggaggcgggaatcgaactcgccaacagg-----------------------gttcc-------------------------ctaa-------------------------------------------------------------------------------------------------------------------------------------------------------------------------------------gctcaatttggccctctagggccgggaactaatgaataaaaaa----gggttggata-------------cagccctctaccatatctag---------------------------------------------------------------acaa-atagaa-tagtcct----tttatac-------agactgc-----taagtgcggagacgggaatcgaacccgtgacctcaaggttatgagcctcgtgagctaccaaactgctctactccgctctggagggccggaaactggtggacaaaaaaaaaagg-ttgaatacaggcctctaccatg----------------tctag----acaaatagaatactcc--------------------------------------tttt----------atacagaatggagcgggtagcgggaatcgaacccgcatcgttagcttggaaggctaggggttatagtcgacgttggttga--ttatttttaacgtctctaattcaaaaccgaacatgaaattttgatttcattcggctcctttatggatattctcaccacttaacatctatgtcagcttttctgtctgaatggaacc-aaagctctccgctttctagatgatccctatagagt-aggagatag-aaattc-----tactaaa--tctatctaatctactta-cttcgttccctaatttcattcaagagatcc-tgaggaaaagaattgggtttccaccgagctgaaac-----aatatgctgatggttctagtaaaccaaaactatcgttttttaactatttggcttccatttccttt--tt-----taacaaaagaagatttagttacgattggaaataaacttttttgta---tcttca-tccatagatcctttactcatattta-----------ttcaattggaatactta------------atccaatgcaaaattatgcttcgcgactctgtactc--------ataatccaatttgtatttt-ggatgcaatttcaattagtc----tttggatacaaatcgcgagaatgtatattcttcctcaatatgctattgagaggaaaaggattaaaccttttataagaactaaagttttcatcggaatat------------aaaaaaacttaagaacgcc---ttaagtatatcatttcaaattcagttattaatagaacgaatcgcacttttaccactaaactatacccgcta-a-tgtagattattataccaacgctgccctttgtcaaggatagccat----tcgagaaggaggctaattcccccttccc-gaatcaaatggggaaggttcatgacaatgagcggtt------ggtacttcgatcgcgtgc------ctttac----------------------------------------------------------------------------------------------------------------------------------------------------------------------------------------------------------------------------------------------------------------------------------------------------------------------------------------------------------------------------------------------------------------------------------------------------------------------------------------------------------------------------------------------------------------------------------------------------------------------------------------------------------------------------------------------------------------------------------------------------------------------------------------------------------------------------------------------------------------------------------------------------------------------------------------------------------------------------------------------------------------------------------------------------------------------------------------------------------------------------------------------------------------------------------------------------------------------------------------------------------------------------------------------------------------------------------------------------------------------------------------------------------------------------------------------------------------------------------------------------------------------------------------------------------------------------------------------------------------------------------------------------------------------------------------------------------------------------------------------------------------------------------------------------------------------------------------------------------------------------------------------------------------------------------------------------------------------------------------------------------------------------------------------------------------aaaaaaacctctactttg------tacaagt-----gataagagagaatatgagagattttcttatttttct--taattt---------------------------tctcaaga---ttttgaacctcgccatgaataaacttt-------------------------------------------------------------------------------------------------t-atatctctatatata----catataat-------------atgtacatta-tgcagtagac---------------------------tcataatgggaaatgaaagtgg-ctaatttttgaattgaataaaaagcccttttaactcagtggtagagtaatgccatggtaaggcataagtcatcggttcaaatccgataaagggctttttaactt------ttaactcagtggtagagtaatgccatggtaagacgtaagtcatcggttcgaatccaataaaagacttt-tatactaa-------attcattcacttttttttctttg--------tttttgaaaatttctcta---ttttttttttcttgaattttatga------cttagtgcgagatgcatgcatttttgccctgaacactaaacgaagcacgga-gtgtaaattgcaaaaaagaaatgaaattggactctttttc-----ctgttagatcaatcaaatcactacctgtactgaactaatctagaacc----------------c-tttttattaat--------ctattctt-attctataccc-----------ttt-aaaagaatttc---------------ccta------aaaagtaggggatgctccgggaat-----taaccatcaact--aaaaaaaatcct--atgaaagcataacag-aaaagtaggaaagactctttgctttggatctagttatactcttcgagtatattgacaattcc-aaaaaactgctcataatatcattatagtataatga-----------cgagcggttgtatatggccctatcgtctag-------------------------tggttcaggacatctctctttcaaggaggcag??????????????????????????gggagtattatgaaagg-----aggttaatcatagattatcaaaaaccctagaataaattcttcctgggtcgatgcccgagcggttaatggggacggactgtaaattcgttgacgatatgtctacgctggttcaaatccagctcggc-----ccaaaaatcta-gggcttcgtgaatatgaactaaatcaatttgtttttcttccataaaagaaatttcttccataaaagaaaatg-------tctgatccatggaaataaag---------aataaagaga----aaaggggaacttt-----ctttctaatccatatctctctcattcctttctt-------------------acaaaaaagtttttcttat-------tgaaaggtggatta---tcatccattttt-----agcgataaaaaatcgcgac-----atactag-ttatgtcactctcactataacca-cata-----------cgatatgt-gggtat-----gtagtatatgattcgtctatttcttag-----agtacgacggacgaat-cgaatcttc-------------------ttatg--------------------------------------------gcagggattgtagttcaattggtcagagcaccgccctgtcaaggcggaagctgcgggttcgagccccgtcagtcccgaactagggttcaatgaatggagaaattcatctttcctttttccatg---------------aaaaa------gggggggcaggaggcaagatcaaatacctat------ggggcaccctt-acttcact------ttttttatttc-gcatttttcagtaaagagggaggag-----tataggaa------tttttttttcactactcc-cagtt------gataaggaaagacatgcatatcatatgtgga-ttagtataatttagg-----atattactctatcc----ttatgatgataccaccct-----catcttaacttcctcttcgactc-------ttatggaatagagta-----ccggtattttaccggaatgaatccatacataaatcgtattcgtttattg----------------------------t------tagacagtgaatttaa-----tataattag-----tact------ttttgg--gttaaaccacaccccttccattttgtagttccaactttgtttgtgtatgttcaatgactaattggaaagaatctatctcattctcattccatttgcggactcc--tt-ttttatggatctgctctcatctttagacctcaaaaagcggatattg-atag-----taacctaataaaataaaagaaaaacc-----aagcaaacgctcttttccctaaattaaa---------------------atattcga-tc------ttttttat-----ttaatcct-----tcttttctccatctcacttctacttctactgcttatt-----------------------tggatgtctatgtgacccat----agaaagtcggtcatataatac-------------tacatacat-------aattgtatgtat-aactataat--------------------------aaaaagg-aagggaaattag----------------ataaga-taagaaagatcgtg---------------ggttatag--------atatagaaaagaaaaagtagaaaaggatgaa---aaataga-----ggggattcct------aatccaatcaaaaa--------------accaattttggtcttagtatggataagggatcttc----------ctatgttatact--------------------attccactctcaaccatgaattgatttgatagatccgatattcataatattgaattgattcagtattatcagaatgcaagtcttccccttgaatttacaggatacccc-tttttcctctccatgggattacatcccgagttattgcgaaaa------aaaa-aataaagaggttatggaagtcaatattctcgcatttattgctactgcactgttcattctagttcctactgcctttttacttattatttatgtaaaaacagtcagccaaaatgattaattggaatt-------ccaattaatcattgaagaaatg------aaaaagggattaaataaaaaaaa-agtccaagt-----cttaaatgaaaggatctggttggaatca-----taaagtgtggtagaaagaactac---atatagttctttctaccacacttt-----agagtctttctattatattat------cttgaatctac-----gtagaatagattagtagattgaaatagt-----agtctaattcaatttcttttttcactgcatccgcttaatttcaatcaagtcaaaataaaaaaaaaatcgaggacaattcttcatcgaaagaatccatggaagg--agagaaaaataata-tgagaa------------------------------tagactatagtaaaagaaaa-a---aagtaaaagga------aaaaactagcgaatc--ttttatgcttaaacatgccgcgagatgcttc------------------------aaaagagcataaaaaatttt-------ctaagaataagaaaagagta-----taaaacaaatggaaaatgtgcgatatgttgtgaatagcttcgtgg-----aagaaagtctaattttcttatg----------------tatagaacttctttaaccattc----------------gtcacttctagtagaa------attcagaattgctgtaa-----tcgttctttcta-----------------------ttctatat------------------------------------agtagaatagaacgactctttctta--------caagagtttct------tacaagagtgaaacaaaactaaagaaagagaaaaag-aataaagtttggcaaaatgattaatgcaaaacgatca------attaaagaaaaaagttgatacaacaattcgactactcaat------caattagta-----gtatccctagagtccactcctcccccatactactagtgaaagagaaaatgtaaagactaccattaaagcagcccaagcgagacttactatatccatgtaaattatgtctcctatttctatgaaggaattattctactattgatcaataatcatagtggaatcaatggtacagagtcaaaagggg-----attctgccctaagtctatggatgaatcagttcaacgaatttactcctaacaaat------tcttataggatttctggtagaattggagagcattaagtataaatacgatacat-----agccct-------tttcctt-aaaa----aaaaagagtacggggatgtc-------ctgaatagaagacg--------tgggaataggaagattttttc-ttccttttgttaccct-----------tttt---tataagcaaaggacgtcagaatatacctaaaaatt------aggatagataattatc------tattgga-----ta-cctacct------tacccgtgtttatttt------tgacctaaaccctactgctgccccactttc-------tatcattctatgaaagaat-------gaggagaccttatccaca-----actccgaaattggtttttcatcagcctattcaatctgattctcgacagaa-tcagcagcccttacttt-agtttatgtaggtagcataagatgtac------------------------------------------------------------gataaataagatgtatgataatta-----ggaacttttgatattccttcgtggagtcccttcttcaat----------------cttagattg----aaaaaaagaatgccccctaggga-c--------ctttggataccaa----gatttctgacatcttagcctcctagttttaaattccagaattaag-----------aatcaattgaaat-----taataaaag-----aataaggaaacgctacctcatccctat-----tgg-------taaccatttgggccactaccgccaaaaca------aaccctagtttgaggatagaactat------ggattctcaaaatccagtatcgccaggcctagttactctcttgccccaa-cttatg-----------------------cggggtacgaatttgtcgagttcgatcagtacta-------------------taggaa-atcctaagtatttttttgatcaggcggcacccagatttgaactggggataaaagatttgcagtcccctgccttaccgcttggccatgccgcc-aaa---aaatccgatctaaaatcgagaaaagaaaaagtattcatccacattttcttactaat-acta-------aaa-------cccccttttatttttat----------------------------------------------------------------------------------------------------------atggattctatcttaaaacacacattgctaacactagaaaacttcccttttctttctattgag-------------atgaaaaaggag--------aaaaagtggatttccagtcacaggctgcaaaattaagaacaaattggaaccattaactagaat---------------------------------------------------------------------------------------------------------------------------------------------tctcttttttttttttgaattgcagtagtgaacgactcttaa------atcggtattctctccc--------cccttccttttaatgg-----cataataaaa-tagaatg---------------------gatttatgcctaatacg-tgta-taggtaaactccaggtccgaacagcattattatctat------------------ggatcccctttatgtacatatctctatggggaatcgtgctttaatttttc---------------------------------------------------------------------------------attgc-----attaaatatcttgaat---aaaaaataggaa---------------atttgct------atgata-taaagtatgaatgacctgaccatcttggcccacccaagtgaa----attacgataaaagaag-----ggatatgtggataggtagataacta-gattggcatgtactt----------------------aaaataaagtactta------cttt-----attttaggattctacaatgaa-------atcctatattttctagcaattc--tactac------tac-gaaacaaaaaaga------accttcaaa------ttcttttttgaaattaaattaaactaagcgtgct-------attctaaa-tcgaactaaag---------------t---caaac--tttctatag--------tacttataaat-----tatta-----tggctttatccc-attcatagaatggagataaaatgagaaatctttgccatccaatctgattagaatatc-------------------------------ataaagtgtaagtggtagaatttttttc-------taggaatgttttatcaattcattttcattccatttgta-----cccctggcaaattcgaactttcgtcgaaattgtctctattcatatgtatgaaatacatatatgaaatacgtatgtgga-gttccctagaatttcatgtgattcagtaaac-----agaatatag-attccatgattgctagatcgatccgtagggattgatgaagagtgagctgataatggaatttttcttcgata-----aaaaggaaacttaagattaagatgctccggaatggaaatgagggaatgtccacaatacccggatttagtcagatccaattcgagggattttgtaggttcattaatcaaggcttggcagaagaacttgagaagtttccaacaattaaagatccagatcacgaaattgcatttcaattatttgcgaaaggatatcaattgctagaaccctcgataaaagaaagggatgctgtgtatgaatcactcacctattcttccgaattatatgtatctgcgaaattaatttttggtttcgatgtgcaaaagcaaaccatttctattggaaacattcctataatgaattccctaggaacctttataataaatggaatataccgaattgtgatcaatcaaatattgctaagtcctggtatttactaccgctcggaattagaccataaggggatttctatctacactgggactataatatcagattggggaggaagatcggaattagcaattgataaaaaggaaaggatatgggctcgcgtgagtagaaaacaaaagatatctattctagttctatcatcagctatgggttcgaatctaagagaaattctagataatgtttcctaccctgaaattttcttgtctttcccgaatgctaaggagaagaagaggattgattcaaaagaaaaagctattttggagttttatcaacaatttgcttgtgtaggtggggacctggtattttcggagtccttatgtgaggaattacaaaagaaattttttcaacaaaaatgtgaattaggaaggattggtcgacgaaatatgaatcggagactgaatcttgatatacctcagaacaatacattcttgttaccacgagatgtattggccgctacggatcatttgattggaatgaaatttggaacgggtatacttgacgatgacgatatgaatcacttgaaaaataaacgtattcgttcggttgcggatctgttacaagatcaattcggactggctcttggtcgtttacaacatgcggttcaaaaaactacccgtagagtattcatacgtcaatcaaaaccgactccacaaactttggtaactccaacttcaacttcgattttattaataactacttatgagaccttttttggcacataccccttatctcaagtttttgatcaaaccaatccattgacacaaacagttcatgggcgaaaagtgagttgtttgggtcctggaggattgacggggagaactgcaagttttcggagccgagatattcatccgagtcactatgggcgtatttgtccaattgacacgtccgaaggaatcaatgttggacttactggatccttagctattcatgcgagaattgatcactggtggggatccatagagagtccgttttatgaaatat---ctgagaaagcaaaagaaaaaaaagagagacaggtggtttatttatcaccaaatagagatgaatattatatgatagcggcaggaaattctttgtccttgaatcagggtattcaggaagaacaggttgttccagctagataccgtcaagaattcctgactattgcatgggaacagattcatgttagaagtatttttcctttccaatatttttctatagggggttctctcattccttttattgagcataatgatgcgaatcgggctttaatgagttctaatatgcaacgccaagcagttccgctttctcagtccgagaagtgcattgttggaactggattggaacgccaaacagctctagattcgagggtttccattatagccgaacgcgaaggaaagatcatttctactgatagtcacaagatccttttatcaagtagtgggaagactataagtattcctttagttgcccatcggcgctctaacaaaaatacttgtatgcaccaaaaacctcgggttccgcggggtaaatccattaaaaaaggacaaattttagcggagggggctgctacagttggtggggaacttgctttaggaaaaaacgtattagtagcttatatgccatgggaaggttacaattttgaagacgcagtactaattagcgaacgtttggtatatgagaatatttatacttcttttcacatccgaaaatatgaaattcagacggatacgacaagccaaggctccgctgaaaaaatcactaaagaaataccacatctagaagaacatttactccgcaatttggacagaaatggagttgtgaggttgggatcctgggtagaaactggcgatattttagtaggtaaattaacgcctcagatagcgagcgaatcgtcgtatatcgcggaagctggattattacgggccatatttggccttgaggtatccacttcaaaagaaacttctctcaaactacctataggtggaagagggcgcgttatcgatgtgaaatggatccagagggaccccctagacataatggttcgtgtatatattttacagaaacgtgaaatcaaagttggggataaagtagccggaagacacgggaataaggggatcatttccaaaattttgcctaggcaagatatgccctatttgcaagatggaacacctgttgatatggtcttcaatcccttaggagtaccctcacgaatgaatgtgggacaaatatttgaaagctcgctcggattagcaggggatctgctaaagaaacattatagaatagcaccctttgatgagagatatgagcaagaggcttcaagaaaacttgtgttttcggaattatatgaagccagtaaacaaacaaaaaatccatgggtatttgaacccgagtacccgggaaaaagcagaatatttgatggaagaactggagaccccttcgaacaacctgttctaatagggaagtcctatatcttaaaattaattcatcaagttgatgagaaaattcatggacgttctactgggccctactcacttgttacacaacaacccgttagaggaagagccaagcaagggggacaacgagtaggagaaatggaagtttgggctttagaaggatttggtgttgctcatattttacaagagatacttacttataaatctgatcatcttatagctcgccaagaaatacttaatgctacgatctggggaaaaagagtgcctaatcacgaggatcctccagaatcttttcgagtgctcgttcgagaactacgatctttggctctagaactgaatcatttccttgtatctgagaagaacttccaggttaatagggaggaag-----tttgatcagaataaatataaattattttcttatttctattttatgattgaccaatataaacatcaacaacttcaaattggactcgtttcccctcaacaaataaaggcttgggctaacaaaatcctacctaatggggaagtcgttggcgaagtcacaaggccctctacttttcattataaaaccgataaaccagaaaaagatggattgttttgcgaaagaatctttggacccataaaaagcggaatttgtgcttgtggaaattctcgagcgagcggagctgaaaacgaagacgaaagattttgccaaaaatgcggggtagaatttgttgattctcggatacgaagatatcaaatgggatacatcaaactcgcatgtccagtgactcatgtgtggtatttgaaaggtcttcctagttatatcgcgaatcttttagataaaccccttaagaaattagagggcctagtatacggtgatttctcttttgctaggcccagcgctaaaaaacctactttcttacggttacgaggtttattcgaagatgaaatttcatcctgtaaccacagcatttctccctttttttctaccccaggctttgcaacatttcgaaatcgggaaattgcgacaggagcaggtgctattagagaacaattggcggatttggatttgcgaattattatagagaattccttggtcgaatggaaggaattagaagacgaggggtatagtggagatgaatgggaagatagaaaaagacgaataagaaaagtttttttgattagacgcatgcaattggcgaaacattttattcaaacaaatgtagaaccagaatggatggttttgtgcttattaccggttcttcctcccgaattgagacccattgtttataggtctggtgataaagtagtgacttcggatattaacgaactttataagagagttatccgtcggaacaataaccttgcctatctattaaaaagaagtgaattagcgccagcagatttagtaatgtgccaggaaaaattggtacaagaagccgtggatacacttcttgatagtgggtcccgcgggcaaccaacgagggatggtcacaataaagtatacaagtcactttcagatgtaattgaaggtaaagagggaaggtttcgcgagactctgcttgggaaacgggtcgattactcggggcgttctgtcattgttgtgggtccttcgctttcattacatcaatgtggattacctctagagatagcaataaagctttttcagctatttgtaattcgcgatttaatcacgaaacgtgctacttctaatgtcaggattgctaaaaggaaaatttgggaaaaggaacccattgtatgggaaatacttcaagaagttatgcggggacatcctgtactgttgaatagagcacctaccctgcatagattaggcatacaggccttccaacccactttagtagaggggcgtactatttgtttacacccattagtgtgtaagggtttcaatgcggactttgatggggatcaaatggctgttcatctacctttatccttggaagctcaggcggaagcccgtttacttatgttttctcatatgaatctcctgtctcccgctattggagatcctatttgcgtaccaacccaagacatgcttatcggactttatgtattaacgattggaaaccatcgaggtatttgtgcaaatagatataatagttgcggaaactatccaaatcaaaaagtaatttacaataata------attgtaagtatacgaaagataaagaaccccatttttctagttcctatgatgcactgggagcttatagacagaaacgaatccgtttagacagtcccttgtggctccgatggaaactagatcaacgcgtcattgggtcaagagaagttccgatcgaagttcaatatgaatctttggggacttatcatgagatttatgcccactatttaatagtgggaaatagaaaaaaagaaatccgttctatatacattcgaaccactcttggtcatatttctttttacagagaaatagaggaagccatacaaggatttagccagg--cctattc---atacactatctaacactatctaaacaaggaa------gttagattcggcgatgc-----cc-----ctttcgggggg-----cattccgatttcgctagtatcatc------att-tttgccgcgcgaatccagat-tgagattgaggaaaggaagt----taagttttcgaatcactgactcaggcccattgtcgaatcctactcagcaattgtcgaatcctactcagcc-gaaaaagggggtacttatgtatggcggaacgggccaatctggtctttc--------------------------ataataaagagatagacggaactgctatgaaacgacttattagcagattaatagatcatttcggaatgggatatacatcccatatactggatcaaataaagactctgggcttccatcaagccactactacatcgatttcattaggaatcgaggatcttttaacaataccctctaagggatggttagtccaagacgcggaacaacagagttttcttttggagaaacactattattatggggctgtacacgcggtagaaaaattacgccaatccgttgagatatggtatgctacaagtgaatatttgaaacaagaaatgaattcgaattttcggataacggatccttctaatccagtctatctaatgtctttttcaggagccagaggaaatgcatctcaggtacaccaattagtaggtatgagaggattaatggcggatccccaaggacaaatgattgatttacctattcaaagcaatttacgcgagggactttctttgacagaatatataatttcctgctacggagcccgcaaaggggttgtagatactgctgtacgaacagcggatgctggatatcttacacgtagacttgttgaagtagttcaacatattattgtgcgtagaagagattgtggtactgtccgaggtatttctgtgagtcctcaaaatgggatggcggaaaaactttttgtccaaacactaataggtcgtgtattagcagacgatatatatatcggttcacgatgcattgccgctcgaaatcaagatattggaattggattagtcaatcgattcataactgcctttcgagcacaaccatttcgagcacaaccaatatatattagaactccctttacttgccggagcacatcttggatctgtcaattatgttatggtcggagtcccactcatggcgatctggtcgaattgggggaagccgtaggtattattgcgggtcaatcaattggggagccagggactcaactaacattaagaacttttcatactggtggagtattcacagggggtactgccgaccttgtacgatccccttcgaatggaaaaatccaattcaatgaggatttggttcaccccacacgtacccgtcatgggcagcctgcttttctatgttatatag---acttgcatgtaactattcagagtcaggatattctacatagtgtgaatattccgtcaaaaagcttgattctagtgcaaaatgatcaatatgtagaatccgaacaagtaattgcggagattcgtgccggaacgtccactttgcattttaaagaaaaggtacaaaagcatatttattccgaatcagacggggaaatgcactggagtactgatgtttaccatgcgcccgaatatcaatatggtaatcttcgtggattaccaaaaacaagccatttatggatattgtcagtaagtatgtgcagatccagtatagcgtctttttcgctccacaaggatcaagatcaaatgaatacttattctttttctgttgacggaagatatatctctgacctctcaatggcta---atgatcaagtaagacatagactgttggatacttttggtaaaaaagatagggaaat------tcttgattattcaacgccggatcgaatcatgtc---caacggtcattggaattttgtctatccttctattcttcaagataattcggatttgttggcgaaaaagcgaagaaataggttcgtcattccatta------caatatcatcaagaacaagagaaagaactaatatcctgtttgg--------------------------------------------------------------------------------------------------------------------------------------------------------------------ggatttcgattgaaataccctttatgggtgttttatgtagaaatactatttttgcttattttgacgatccacgatacagaaaagataaaaaaggttcaggaattgttaaatttagatatagg------------------------------------------------------actctagagg----acgaatataggactctagaagaaga---------ctcagaggacgaatatgggagcc---cagagaacgaatataggacccgagaggaagaa------------tatgaaaccctagaagacgaatataggactcgagaggac------gaatatgaaacccta------------------------------gaagatgaatatgggatcctagag------------------------------------------------------------gacgaatataggactctagaggaagactcagaagacgaatatgggagcccagagaacgaatataggacccgaaagg---------------------------acgaatatggaac---------------------tctagaggaagactcagaagacgaatatgggagcccggaggaaggctcagaggacgaatatgg---------------------------------------------gactttagaggaagactta------------gaggaagactcagaggacgaatacaggagcccagaggaagattccatcttaaaaaaagagggtttgattgagcatcgaggaacaaaagaatttagtctaaaataccaaaaagaagtagatcggttttttttcattcttcaagaactgcatatcttgccgagatcctcatccctaaaggtacttgacaatagtattattggagtggatacacaactcacaaaaaatacaagaagtcgactaggtggattggtccgagtgaagagaaaaaaaagccatacggaactcaaaatcttttccggagatattcattttcctgacgaggcggataagatattaggtggcagtttgataccaccagaaagagaaaaaaaagattctaaggaatcaaaaaaaaggaaaaattgggtctatgttcaacggaaaaaaattctcaagagcaaggaaaagtattttgtttcggttcgacctgcagtcgcatatgaaatggacgaagggagaaatttagcaacacttttcccgcaggatctcttgcaagaagagaataatctccaacttcgacttgtcaattttatttctcatgaaaatagcaagttaactcaaagaatttatcacacgaatagtcaattcgttcgaacttgcttagtagtgaattgggaacaagaagaaaaagaggaggctcgtgcttcccttgttgaggtaagagcaaatgatctgattcgcgatttcctaagaattgagttagtcaagtccactatttcgtatacaccaagaagatatgataggacaagtgcaggaccgattcccaataataggttagatcgcaccaataccaactccttttattccaaggcaaagataaagatgcaatcacttagccaacatcaaggagctattggcaccttgttgaatcgaaataaagaataccaatctttgatgattttgtcggcatctagctgttctggaattggtttattcaagaactcgaaatatcccaatgaggtaaaagaatcgaatcctagaattccta---------------------ttcgagatatttttgggcccttaggcgctattgtacctaatatatcgaatttttcttcatcttactatttactaacgcataatcagatcctgttaaaaaaatatttgttccttgacaatttgaaacaaaccttccaagtacttcaaggacttaaatactctttaatagatgaaaatcaaaggatttcgaatttcgatagtaacatcatgttggatccattccatttgaattggcactttctccatcatgattcttgggaggagacatcggcaataattcgccttggacaatttatttgcgaaaatgtatgtctatttaaatcgcatataaaaaaatctggtcaaattttcattgttaatattgattcctttgttataagagcagctaagccttatttggccactacaggagcaactgttcatggtcattatggagaaatcctttacaaaggagataggttagttacgtttatatatgaaaaatcgagatctagtgacataacgcaaggtcttccaaaagtagaacaaatcttcgaagcgcgttcaattgattcactatcgccgaatctcgaaaggagaattgaggattggaatgagcgtataccaagaattcttggggtcccctggggattcttgattggagctgagttaaccatagcccaaagtcgtatctctttggttaataagatccaaaaggtttatcgatcccaaggggtacagatccataatagacatatagagattattatacgccaagtaacatcaaaagtgcgggtttccgaagatggaatgtctaatgttttttcacctggggaattaatcggactattgcgagcggaacgagcagggcgggctttggatgaatctatctattatcgggcaagcttattgggaataacaagagcttccctgaatacccaaagtttcatatctgaagcaagttttcaagaaactgctcgagttttagcaaaagctgccctacgaggtcgtattgattggttgaaaggcctgaaagaaaacgtagttctgggggggattatacctgttggtaccggattccaaaaatttgtgcatcgttccccacaagacaagaacctttatttcgaaattcaaaaaaaaaatctattcgcgtcggaagtgagagatattttgtttctccatacagaattagtttcttctgattctgacg-taacaaacaatttctatgagacatcagaa---cc-cccatttacccccatttat------acgatttaaggat--------acataaagcagatt---ttttttacttt-------------aaac----tagac------------------------tttttac--tttagaat-gct-aacaggtcagattttcgattttttcttttt----------------ttattttaa------------------taag-----taaaagaagtcatttaattcattaa-----ggttatgttt--ataccatgtatcaa--------tggccaat-----tcccggtagaaggttccatcggaacaatta-----ttatttatttcaagctatttcggctctttcttaatcttc-----aaaaagaaatcaattccgt--------aatggtaggacga---aaaaaaaaagaaaaaatcaaaaggaagtgtggaaaaaatgacaagaagatattggaacatcaatttgaaagagatgatagaagcgggagttcattttggtcatggtattaagaaatggaatcctaaaatggccccttacatctcggcaaagcgtaaaggtactcatattacaaatctcgctagaacggctcgttttttatcagaagcttgtgatttagtttttgatgcagcaagtcagggaaaaagcttcttaattgttggtaccaaaaaaagagcagcggatttagtagcatcagctgcaataagggctcggtgtcattatgttaataaaaagtggttcagtggtatgttaacgaattggtcgattacgaaaactagactttctcaatttagagacttaagagcagaagaaaagatgggaaaattccaccatctcccaaaaagagatgtggcaatcttgaagagaaaattatctaccttgcaaaaatatctcggcgggatcaaatatatgacgaagttgcctgacattgtgatcgtccttgatcagcaaaaagagtatatagctcttcgggaatgtgccattttggggattcctactatttctttagtcgatacaaattgtgacccagatctcgcgaatatatcgattccagccaacgatgacactatgacttcaattcgattgattcttaacaaattagtatttgcaatttgtgagggccgttctctctatataagaaatcgttga------ttaagaaga-atagttaattcttgggcaactgcgtagatttattggatcacttactat----------tct-----tttttgttttgcatag----------------ataaaagaaggggaatattgatatatattagagggtattgatatatattatgatctgatgtgatttcttgttat-cct-----aaatataagattaatacttcaagttgctgagttgagaaagagatggttgaatcaaaag-aattccttttttgaagttcaatttctatcagag-------gacaatatgaatattataccatgttccattaaaacactcaaggggttatacgatatatcgggtgtagaagtaggccaacacttctattggcaaataggaggtttccaaattcatgcccaagtactcatcacttcttgggtcgtaattactatcttgctaggttcagttatcatagctgttcggaatccacaaaccatcccgaccgacggtcagaatttcttcgaatatgtccttgagtttattcgagacttgagcaaaactcagattggagaagaatatggtccctgggttccctttattggaactatgttcctttttatttttgtttcgaattggtcgggtgctcttttaccttggaaaattatacagttaccccatggggaattagcagcgcccacgaatgatataaacactactgttgctttagctttactcacgtcagcggcatatttttatgcgggtcttagcaaaaaaggattgagttatttcgagaaatatattaaaccaactccaatccttttaccaattaacattctagaagatttcacaaaaccattatcgcttagttttcgacttttcgggaatatattggcggatgaattagtcgttgttgttcttgtttctttagtcccattagtagtccctataccggtcatgtttcttggattatttacaagcggtattcaagctcttatttttgcaacgttagccgcagcctatataggtgaatccatggagggtcatcattgaattg------actagttttcgaa-atagtctt---tttttttttagcttagcccaattcatgcatggttccagataatccg-----cttggttggaaaacaaaatagttagaaatgcgtatgaatatacaacctagagatgtaggagagagaat----ta---------------tattacagaattgtcaaa----gtatatacgcgttaagg--ggggcggagtcaggctggatctatatcc-------------ttaatgtc--tataag-----tccagtcatcttttgtgcgggtttccactttaaggaatgattttagaatccgat----tcaatagaaaatg-------agaaaatac----gcaaaatagaagaaacaaatgtat-----------atgggatattatatattcctaagttagattcattatctaatccgatatatt------gaattcccctctat-----------atggaattggattccata------tccagttctatgcagcatattgttatcaattgtatatcttgatttgattcctattggatttggattaggtcgat------tccaataggggttcttcctctatttcgtcttttattatggattagatgataggggaaaaaaaaggaactcaaggatatcgaagagtaaaga----aagagggatggaatgaaagagtggttagttggaaagaaagagaaatagaataatgagaatcatatggatttacacaaacctctaatgattagaaacgaaaaatgagatctcgaagtagttcggacaattcagatta-----------tcatttcaatttgtacttt-ttagtt----------------------------------acttctccccaacagagcttag-------aagtaagaatttcttggttgattgtatccttaaccatttc--ttttttttttgacacgagga---actcaccatgaatccactaattgctgctgcttccgttattgctgctggattggccgtagggcttgcttctattgggcctggggttggtcaaggtactgctgcaggacaagctgtagaaggtattgcgagacagccagaagcagagggtaaaatacgaggtactttattgcttagtctagcttttatggaagctttaacaatttatggactggttgtggcactagcccttttatttgcgaacccttttgtttaatcctaaaaaagaaaatgagtcc-------tttagattagatacttttttc----tttttttag-caa----attgg--------tatttgcttatgcaattcc-aattatatcaatactttact---------cct-attta---------------------ttactcctggaattatctatttatcgggacagacaat----------------accccaggaagggctgatttgaggatgatcaatt----tagaggatatgctcgccttcttccttcccgtccttagtttagggcagtggaaagtcttttt-ccttttatt------ttaggaatttttggaac-----atttcaacaaaggaga----tctttcacaggtcaaacgagacctaaggcttaatctaaaagaaattactagattgaatctatttgcatt-aaaaaaaaattgcatt-------aaaaaaaccgatc----aaaaaaaggcgagcgaagtaag------tgatcgaaaaactttgttctttgttcgtcctat--------ctataagaggagagcatatgaaaaatgtaacccattctttcgtttttttagctcactggccatccgctgggagtttcgggcttaataccgatattttagcaacaaatctaataaatctaactatagtggttggtgtattgattttttttggaaagggagtgtgtgcgagttgtctatttcaagaatagattggatctatccggctgcactttagaatattttttagta---tttttcggataaat-----aagaaaagggtgcacgatctcgacgaattacttctgaataaattcagaaatc-----atatggaagaaccatagcatttcgcgactcattggt-----aaatcaactttgattctctatagaccaa-taatgtgagaccattaacacggttaaagct-aaactgcttgaagtccaggc--aaaaaggggtactctttctacaactata-ttag-------------tattagtaccgaaatgg------tttaaacgggaaatagctagtgtagaatttatctgatatagaacactcatatcgataaaatggtttgaaccatttac-----tagaa-----------gggcaccctgcccttttt-tatccaatgccgaatcgacgacctatgtat-------aaaaaaaagagaaattttttggatttga-agaa------aaaaaaataggaattctatcaattttcattttccatttatttagttagtttttcttaatgaaatggaaattattaactaa-agggcaaatacaaataaagaaacaactttgctgaccatgatagatttttatctagtcggaagagtcc-------tcttaatatttatctagtctt---------atatgggttt--------------------------------------------cggtatattgaaatacaaacagaaaagagaggatagaggataggctcattacat---taaaaaaaaagatatggaaatagcca----------------tagcaaa------aaaag--aaaaaaaggagcgtgagagccaaatgaatcgaaagattcatgtttggttcgggaagagatca-taaaagt-----tgtaaacttaatataatagcaagataatctactttcattaaaagatttattagataatcgaaaacagaggatcttgagtactattcgaaattcggaagaattgcgtagagggaccattgagcagctcgaaaaagctcggattcgattacagaaagtggaactagaagcagatgagtatcgcatgaatggatactctgagatagaacgagaaaaagaaaatttgattaatgctacttctattagtttggaacaattagaaaagtctaaaaacgaaaccctttattttgaaaaacaaagggcgatgaatcaggtccgacaacgggttttccaacaagccgtagaaggagctctaggaactctgaatagttgtttgaataccgagttacatttccgtacgattcgtgctaatattggcattctcggggccatggaatggaagagataattaaa---ttaattaggccttgaatttctactttcgtttagaatttaggcattatttttcccctt-gcttccga--aaaaaaaagagtcaagaaacactaatggcaacccttcgagtcgacgaaattcataaaattctccgcgaacgtattgaacaatataataggaaagtagggattgagaatatcggtcgcgtagttcaagtgggggatgggattgctcgtattataggtcttggtgaaataatgtcaggtgaattagtcgaatttgcagaagggactaggggtattgctctgaatttggaatcaaaaaatgttgggattgtattaatgggcgatgggttgatgatacaagagggaagttttgtaaaagcaacaggaagaattgctcagatacccgtgagcgaggcttacttgggtcgtgttataaatgctctggctaaacctattgatgggagaggcgaaattgtagcttcggaatctcgcttaattgaatctcctgctccgggtataatttccaggcgttctgtatatgaaccccttcaaacagggcttattgctatcgattcgatgatccccatagggcgcggtcagcgagagttaattattggggacagacagactggcaaaacagcagtagccacagatacaattctcaatcaaaaagggcaagatgtaatatgtgtttatgtagctattggtcaaagagcatcctccgtggctcaggtagtaactactttccatgaagagggggccatggaatacactattgtagtagctgaaatggcggattcacctgctacattacaatacctcgctccttatacaggagcagccttggctgagtattttatgtaccgcgaacggcatactttaataatttatgatgatctctccaaacaggcacaagcttatcgccaaatgtcccttctattaagaagaccccccggccgcgaagcttatccaggggatgttttttatttgcattcacgccttttagaaagagccgctaaattaaattctcttttaggcgaaggaagtatgaccgctttaccaatagttgagactcaatctggagacgtttctgcctatattcctactaatgtaatctccattacagatggacaaatattcttatccgcggatctattcaatgccggaattcgacctgctattaatgtgggtatttctgtttccagagtaggatccgcagctcaaattaaagccatgaaacaagtagctggcaaatcaaaattggaactagcgcaattcgcagagttacaagcctttgcacaattcgcctctgctctcgataaaacaagtcagaatcaattggcaaggggtcgacgattacgggaattgcttaaacaatcccaatcaaaccctctcccagtggaagagcagatagctactatttataccggaacgagaggatatcttgattcgttagaaattggacaggtaaagaaatttctggatgagttacgtaaacacttaaaagatactaaaccccaattccaagaaattatatcttctagcaagacattcaccgagcaagcggaaatccttttgaaggaagctattcaggaacagctcgaacggttttcccttcaggaacaaacat-----aaattttgcatgtctactcttgttagtag---------------aagtagtagaagaggaatcgttgagaaagatttt--------tcatttgaatcatgcaaaaaagttttctttg-----------------tt-----tttagtatagttatttaaagaatagatagaaataagattgcgtccaataggatttgaacctataccaaaggtttagaagacctctgtcctatccattagacaatggacgcttttctt-tcgtatttt-----------cttctttcttttcgttt--------ttttttttctcttgttccga-------taaaaaactgttagaccaaaactcttttaggaaag--aaaaacaaatccatatac-------aaat-------------------------------ggatg----------------atgcatatatca-taaagaaggaatatggagcgggtagtgggaatcgaacccgcaacccca---aggttatgagccttgtgagctaccaaacagtt-ctaccctct-----taaactaaagag-----cgggggactagtggataaaa--agggg-ttggata-cgcccctctacc-atatctatataaatagaatagtccatttatacagaatggtaaagagggctcttctacgatcatcaattccagaaatccatacaaatac----gaaaggatattttat-ccttaccaactggatcttgttgcacccggtaacaaacatgcataaaccattcctcgaagtatgtgtccggatagcccaaagtctc---gatagtt--agctctaggtcttccggtcaaaaaacaacg-tcgatgaaggcgtgtaggtgcactattacgcggta-----------------gggattgcca-tttttctcgcattttcgttttttcactcaaactcaagggggaaactttgtttcttatctttttttttgaggatcgacgaatcaaatgatatttctgttctaatttctgccgcttcttctccctatgaatcaaactttttcttgccataatgtgccgttcctattat-taccaagtatacggttcaaatcctagatgaaaaaataaatagaaaa---agaaatctaagaaggcggatcctccctctccatcgagagtaatgaaataggtgctgatacagtaca------aaaaaac--aaaaaataactaactaaattaaccaaacttgcctgatgttgaggcaatcaagaaagctgcataagtgaatatataacccacggaaaagtgggctaatccaaccaatcttgcttgcacaatggaaagagccacgggcttatctctccagcgaattaaattagccaaaggtgtgcgttcatgagcccatgctaaagtctcaattaattcctgccaatatccacgccaggaaattaagaacataaatccagtagcccaaacaagatgtccaaataagaacatccacgcccataccgataaactattcatcccaaaaggattatatccgttgataagttgtgaagagtttaaccataggtaatctcttaaccatcccatcaaataagtagaggattcattaaattgtgaaacgttgccctgccataatgtgatgtgtttccaatgccaat-aaaaagtaacc-catccaatggtatttaacatccag-aaaactgccaaataaaacgcgtccc---aagcagaaatatcacaagtaccgccgcgccctgggccgtcgcaaggaaaactatacccgaaatcctttttatccggcattaattttgaaccgcgtgcatctaaagcaccctttactaaaatcaatgtagttgtatgcaaacctagagcaatagcatgatgaaccaagaaatctccaggtcctattgttaagaaaagcgaattactattctcattaacagcattcaaccatccgggcaaccatatgcttcgacctgcattaaaagcggggccattcgttgaagataagagtatatcgaacccatatgttgtcttaccatgagcagattgtatccattgggcaaatataggttcgatcaagatttgcttttctggagtaccaaaagcaagcatgacgtcgttatgaacataaaggcccaaggtatggaatcccaggaagaggctggcccaacttaaatgagatatgatagcttctttatggtctaacattcttgccaatacattatcctcattctgttccggattgtaatccctaatgaaaaaaatagctccatgagcaaaagcccctgtcatgatgaaccctgcaatgtattggtgatgagtatataaagcagcttgagtagtaaagtcttgtgctatgaatgcataagcaggtaaagagtacatatgttgagctactaaggaagtaataacccctaaagaagctagagcaagacctaattgaaaatgaatcgaattattgattgtgtcataaaggcccttatgcccgcgccctaatcgaccccccggaggaatatgtgcttctaaaagatctttgatactgtgcccaattccgaagttagttcgatacatatgaccggcaatgagaaaaataaatgcaatagctaaatgatgatgagcaatatcggtcagccacaaactttgtgtttgtggatggaatcccccaagaagggttagaatggcagttcccgctccttgagcggtaccaaataaatgattactcgaatcagggttttgcgcataaagattccactgacccgtcagaaggggtcccaacccctggggataaggtaatacatctaagaaattattccatcgaacgtactcccccct---ggatccgggaatagcgacatgaactaaatgtcctgtccaagccaaagaacttaccccgaaaagtcctgacaaatgatgattgagacgagattccgcgtttttgaaccacgaaaggcttggtttccatttgggttgtagatgtaaccaacccgctattaagaatagcgtagaa------agaaataatagaaaaagagctccagtataaagatcttcattggtgcgtaatccaattgtataccaccactgataaaccccagaataggcgatattcactggaccggcagcacctcctcgagtaaaggcttccacagcgggttgaccaaaatgaggatcccaaatcgcatgagcaataggtcttacgtgtaaaggatcctgtatccatgattcaaaatttccttgccaagctacatgaaacagatttccggacgtccacagaaagattattgctaactgcccaaagtgagaagcaaaaatgttctgataaagacgttcctcagtaatatcatcatgactttcgaaatcatgtgcggtagcaataccaaaccaaatacgacgagtagtggggtcctgagctaagccttggctaaacctgggaaatcttaattccataatgcctttcaaatcctcctagccactatcctactgcaataattctcgctaagaagaatgcccatgttgtggcaattccacccagaaggtaatgggttactcctacagcacgtccttgtataatgctcaaggctctaggctgagtagcaggagcaacttttaatttgttatgagcccaaacgatagattcaatgagttcttgccaataaccacggccgctgaataaaaacattaaactgaaggcccagacaaaatgagcacctaagaaaaaaagaccatatgcagataatgaagaaccataagactgaataacttgggacgcctgtgcccacaagaaatctcggagccacccattaatcgtaatggaactctgtgcaaagtttccccctgtgatatgagttaccatcccttgatcacttatagtaccccaaacatccgactgcattttccaactgaaatggaaaatgactaccgaaattgcattgtacatccagaatagacctaagaaaacatgatcccaggcggatacttgacatgttccccctcgcccaggcccatcgcaagggaaacgaaaaccaagatttgctttatcgggtatcaaacgggaactgcgagcaaataaaacacctttcaaaagtattaatacagttacatggatggtaaatgcgtgaatgtgatggactaaaaaatctgcggttcctaatggaataggtaacaaagctactttgccgcctactgctactaactcgccacccccccacgttaagctggtacttgttgttgcaccaggagctgttacgccaggcgcgtcagcatggatattttgtacccattgagcaaagatgggttgtaattgtatggcggtatccgaaaacatatcttggggacggcctaaagcactcatggtatcattatgaatgtacaagccaaaactgtgaaaacctagaaatatacatacccagttaaggtgggatatgattgcatcgcggtgtctaaggacgcgatctaatagatcgttgtatcgagtagttggatcatagtctcttaccataaaaatggctgcatgtgcagcagcaccgactattagaaatccgccaatccacatgtggtgtgtgaacaaggaaagttgtgtaccatagtcagtagctaggtatggataggggggcatagagtacatatgatgagctacaacaatggttgtagagcctagcatagctaggttaagagataattgagcatgccatga--cgttgtta-ggatttcatagagacccttatggccttgtcctgtaaatgggcccttatgagcctccaaaatatctttaagtccatgaccaataccccagttggttctatacatatgacctgcgatcaggaaaagaatagcaatagctaaatgatggtgcgcgatatcgctcaaccatagaccaccggttattggatctagtcctccgcgaaaactcagaaattctgcgtatttggaccaattcaaggtgaaaaagggggttgctccttcggcaaaactaggataaagttgagccaaaaggtcgcgatttaagataaattcatgaggaagtggtatctctttaggatcaaccccagcgtcgagaaattggttaatcggtaaagatacatggatttggtgtcccgcccaagaaagagacccaagtcctaataaccccgctaagtggtgattcaacatggattctacatcttggaaccaggccaatttgggagcggctttgtgataatggaaccaaccagcaaaaagcattaacgatgcaaaaatcaatgcaccaattgcggtacaatagagttgtaattcactagttattccagatgctcgccaaatctgaaaaaacccagaggttatttggattcctcggaaacccccgcctacatcaccattcaatatttcttgccctactattggccaaactacctgagcactgggtccaatgtgagtaggatcgcttagccatgcttcataattggaaaaacgggcaccatggaagtacatgccactcaaccaaagaaagataatagagagttgaccaaaatgagcactaaagacttttcgagagatctcctccaaatcactggtatgactatcgaaatcgtgagcatcagcatgtaggttccagatccaagtggtagtatcagggcccttagctattgttcttgagaaatggccgggtctggcccattcctcaaaagatgtttttacaggatccctatccacaacaatttttacttctggttccggcgaacgaataatcattaagtcctcctctttccggacaagacatacaaagagacccgccaactgtc----tttttagtgaacctttgaaagata------------------------------------------------gatattatgattagtccttt-tctttactat-------ctaccgtccttcta----------ttttttttagttattcactagagcaattatatattgaagtcaatccgaggcaagtgttcggatctattatgacataaggattaggtgcctaatggacattttttatcttggaaaa---------------------ctctttcccgacgtaacaaaaaaaata--ttttttttt--------------aatttaagaagctagtgtat------------ttttttt----ttagggtataagcccctatctacatctactttccttgagca----taatatagattttct-------tattcgattccaaattccaagataactca-------ttagaattatt--------aataagaccggcctg----atatatta----gcaatatttagattgc--------ctcccttttattcgctttatt-acttctattctagaccctatc-------------------cctatcgttta------------------tccttatgaaatatcatataaaatagaaggtagaagaaa-------gggatataatgaaattcttgattc---gatcttccaacctaatttatttgattaatggatcaacaaccaaaccacccattttatgaaattttatgaaaaaggagagtggtc-------ttattcaaattcaaagcgcttcgtgatcttcaaccagttctgtgcttcaatataatttcccggagtaagcgctatagcttgtttccaatactcagcagcttgatcaaaccaagcttccgcaatttccgaatcaccctgtagaatggcctgttctcctcggtcggaataggcagttccttcccctagaaccgtacttgagagtttcctacctcatacggctcagaaattgct------atcttaatttcccct------atcttaactgaattcgatttctcaaa---aatcgatccaatttcttcttgagt------------------taagcagaagaagttaattacctaagtttcaaaccct-aattttgatcaaaaatcagtttgatcttttctcccaccttcagaagaatgaagcatagatagacc---------tatatccttcgttcgaattttctgaa-aggtaactatctcgg---------tttcatatatgaaatttctatagaatccttgaaaaatactttt-------tcctataagaaagaaaaaagaacttac-tatctttgggatctgatactacaccgctgcttaataccttagtggatcggctctattacataagcggattcctaacttttgccccatatcatgg-----cataagtaagcagtttttttttttagttgtatcgacccagtcgctcgctaattgatctttacggtgctttctctatcaatttgaga-------------ctttatccataga-gtagtagtataggcca-----tactttcttccta-----ttttgattctcatgaagtgtccttccttcctacagctgata-ggg--caaaatcgttgttttgacgatccctatg-tagaaagccc---ttttttctagtatttactagaaaatttgatcctttcttttttttttcttctttctatagtggagatagtcgcacgtaatgacagatcacggccatattattaaaagcttgcggtaagaaggggtttcgttctagtgcccggaaataatattccaaagcctttgtatgttccccattgcttgtatgtataaggcctatgttatagagtatataacttcgatcatagggatcaatttctagtcgcgtagcttcataataattctgcaaagcttccgcataatttccttcggattgagccaacatccgttacggtcgttcattct-----attcaaaaaatctccgttccaaaaccgtacatgaggttttcatctcatac--------------------------ggctcctcccttctgtac-----atagtactaagcgaaa------taatctatagaataaaaatggaattagtcccatctcattatgga-ccgaaaggggctggt-atttttccaagaaatctctagccaaccttcccgcaagaggtttttcttaacacca---------atgaattctattaatgctagaggaaaacgatagctctaagaatttctttgttctcaacgcctcctatttagaggaattagccacttcaacgatctttgatggttataggggtatccaaagtacaaacctgatggttgtttgttatcccaaccattcttcccggccctgataccgatca-ggaaagggctaatttctaacaaagtttttctcttgttga-----ttcctatttctaggtgtagtgcttttctccccta--cgctgccta-ttggta-----ctagtagagtaggattggcctgtaat-----ccagaacctatcctg--aggtgtaacctttcgctcaatac--tcaaatctacaattgaagcatctgaggctgcatcaatcgaggatacacgacagaaggaattgttagtt--cacctcaccttccccaagcgtgggt----ttcctttactaattttg-ttctctctatgcgaacccc---ctctctttctcgtaagactgaggtgtaggt------agggctaaaaaaaaaca--aaacaaaaaaaagagtcaaatcacaccatctctataataagtaaatgcccttttttcccctgaggttgtcggaattattcgcaataaaatattggctacaattgaggaggtcttatcaatgaaatttccatttatacgggatctaggcataattcccaacccattctat--------atagaattcttttcattccttcacaaaataacat-----aaaa--------acaaatacattcgattcttat----------aaatcgatc--------catatgctcta--------------------aatggataagagaggtat-gggttttctgctcagctcaa------attgtctccttttccttctgtttggac--------aagaagagatatgaaatatttgactaagattgg-atttcattccactttccta-----tttctcaacaacaacttctatcatcagttatttcgtgttttc-aaag-----tcattaattgtcccatac---cct---attttatatttcgattgtatggcgtagtttatcttatgcaaacagaattctaggg---------ttcttt-----tattttattatggaataagaagaattcttccattctctttttcttttg-----ggaaaacccaaact---------aaaac------ttttcgagggagca-gaattcctagt-----------aaaaaaatcctggatccttcc-----acttagatgaaaaggaatttttcc----------aatagaaccatggaacccccgagcggttgtggttgta-cctgta------ctgcagg-aatacgaaaactcg-ctattcactcagttt-cttttacataataagatta---tgtaggagagatggccgagcggttcaaggcgtagcattggaactgctatgtagacttttgtttaccgagggttcgaatccctctctttccg-----tttctcttaattcatcaacgttaccgatcacaatgtatcaaatcaaataataattta-ttccagcaat---------------aatacctttttt------------taatagaaattctctataga-----aaattactgt-----gttatgtaaaa-tacacatagaggaaagaacaaaaaagaaaaaaggatcctagg-gttaatccatttctgctagg----tgaatgggaaaatacgaattaaggc----------------ccttaggtc--gatttagttcggggaaagg----ggaaggggaagaaaattctatgaacctttccttttttcgttaagttcaagtctgacgagagtaatattctacaactaacaactcatttattttgag-accgacccacttcctatct-aggattttttttactag-tcctttatattgcaatgtgtcaatcgtcaaatgctt-tggcaatttccccggg--tcggatgaag--caatagaattttgaaccaga---cgttttgatctttggttatctttcatagt----aataatatctc--ggggtttgcaacgaaaacttggtatatc-gactatacta--ccattaa--ctaaaatatgtc---tatggttaactaattgtcgggccccaggaatggttgaagccatacccaatcgaaaaaggatattatccaaacgcatttcaagtagttgtagtaaaacctgacctgttgacctttttgcttttccagcgatatgtacatatctaagtaattgtcgttctgtcagaccataatgaaaacgcaatttctgtttttcttgaagacgaatacgatattgctcttttttcccagaatggaatttctttttcagattacttccggatttaggtgtttttctagtgagtcctggtaaagctcccagacggcgtatttttttaaaacgaggtcctcgataacgggacatgaagactccttttttattttattgaaatttcattttacacaaaaaatttcattgtatttacattacagaatacatcgaaatt-----aaaactgaattaaattaaaggataaa---------------cagagtaaaatctacta------------------------aagtaccac-aaaaaatggaatttcatcaacatttgga---------ttttttctatat-atattatttattttattgttttgtatctagcaaaattgtaaggtagaacgacataatagatcctgaattctccatttaattcgg--------aaaaaaagagag--attcttgttcatggaacatcgatagag---aaaaaagccgactatcggatttgaaccgatgactctcgcattacaaatgcgatgctctaacctctgagctaagtgggcttacataacagaaatagtgtaacaaatagaaatat-----gtataggaaatctgtaaaatgtcag--------------------------atcttaattattaatcttagctattaactag--------------------------ttcgaaattggaagttctacttaaa-----------------------------------aaaaaaatactagaacttcataaagataaagttagcttg-atatgcttaact-agatgat-----------------------------------atcctt-----------------------aaataggattatagaatttattgaactttctttttatttctc--taattctcaaatcga---tttttcta-atagaatagaatctattccaatttctatattg-aattcgatttcagat----------attttcaatttgatatggctcggacgaataatctaatacatag---------aaaataataatatatatgaa-------------agagaaaagaataatatatatg------------------aaagatataataaagagaa------aatgcgaatttcttggcattttcattcgatcatt----------atagacattttt-------ttgagatattttgtttttttttttgttatttgttaataatttaatgattaat-atttcactaaggagaacatagaatcatagcaaatgaaattgctaattctgattag-----aaagaaaa-agaatgaatatcaagcgttatagtatgattttgaatactctaaaaaaggaaggc---gg-g----aggtgggggagagaaaaactttgggatatattgattcggattgaattgcaaatacatcaacgatagaatcaattcaattctgaattgcaata---------agcagggtctctcaaatagagac-----gaactgctagactacgtcgagtaatgaatttaacgattca---aaaaaaaactaagagatggatgaaattacacaaggaatccaggtctc----aaagaaaaggaaaat-ggggatatggcgaaatcggtagacgctacggacttgattgtattgagccttggtatggaaacctgctaagtggtaacttccaaattcagagaaaccctggaatt-aaaaatgggcaatcctgagccaaatccgtgttttg-----agaaaacaa-gtggttc-----tcgaactagaatccaaaggaaaaggataggtgcagagactcaatggaagctgttctaacgaatcgag-----ttgattacgttgtgttggtagtggaactcc------ctctaaa-ttagataaag------aaggg-------ctttatacatctaataca----cacgtatagatactgacataacaa-----acgattaatcacagaaccc---------at-----------atcataatatagg-ttctttattc----------ttttttaga-------atgaaat------taggaatgattatgaaatagaaaat---------------tatgaa--ttttttta------gaattattgtgaatccattccaatcgaatattgagtaatcaaatccttca------attcatagttttcgagatcttttc-ttt----------taaaaagtg-----gattaatcagacgaggataaagagagagtcccattctacatgtcaatactgacaacaatgaaatttctagtaaaaggaaaatccgtcgact-ttataagtcgtgagggttcaagtccctctatc----cccaaaccctctt-------------ttattcccta-----------acta---------------tagtatttatcct-ctttttttctttttat-----caatgggtttaagattcattagctttctcattctac----tctttcac-----aaaggagtgcgaagagaactcaacggatctta------------------------tgctattcattgaacag---att--ttttttattag----------------------------------agtatcgacaagggatctcgattattaactcga------ttttaaagtat-----ta-ttaagtaag----ccatgcacaatgtataggattatcccccc-------------------------------------catttccaaatttggaaattggaatacttt-----attgattttttagtccctttaattgacataaatacaaatactctactaggatgatgcac-aagaaagggtcaggatagctcagttggtagagcagaggactgaaaatcctcgtgtcaccagttcaaatctggttcctggcacag------aaaaaaatggatctaccgaataggtattgatacaaat-tataaaaatctctggtt-----cttttccttatggt-------------------------acagaaggaggtgagattaggttccc-------------------ttttcttcatttttgcagttcttaa--------ttga--cacttctttttctt------------tttagagaagggtaaaaatc------------------------------------tctggttctttt-------------------------------------ccttatgg------tacagaaggaggtga------gattaggttccctttt--cttcatttttgcagttc---ttaattttgtatt-ctgctattccg---aa----tatttttttattcttg-----------cttatcttactttcctagttgttctaa------ataatgcgcgcggtacaaagtt-cgtggtagggaacttctttgagtcatcgtatttttctgttca-----tacgaagg-aatgaatatgtgattttccaaattggagaatcgaaatga--agcct----tttttgctcagtctatctggacc-------ttttgtataa-aa-----ggaattaattagaatataa-----taggtattccg-tttcgtctaggaacagagcgtaaaaatattccttga------cttgaataaaatctggagttgtgttgtataagtgagcatgaatttcttatcattcaatgagcatcttgtatttcatagaaattgggggttatatagtccttacgtaagggccagcctatccaactttcaggcattaggatacgtttaaggcgcggatgattatcataagagattcccaccatatcataagattcgcgttcttgaaaatcggcacttctccaaatccagaagacagacgggattctaggattatccttttggacaaagacttttatgcatacttcttctgggttatctataccatactgtattctcgtaagatgatacacgctagctaaagatccaccaggtgctacgtcataagcacattgggaacgtaaataattgtaaccatatacatataaaatgacagcaatggaatcccaatcccctgcttttatttgtaaagtctctattcctcggtgatcgaagcccaaagatctatgaaccacctcatgtttgactagccaattagataaccaaccctgctgcattgtcttgatctctccccttttgt-----ataaatatttcacat----ttcgaatgcaaatttgaaagattgccctgc-----tctttctttttctgcacaaaagagcccctcctaattcactaatttgtagctcctaattcactaatttgtaggaagatactggacttttcgatttgaaaaaagt---------------ttcagaagatatgtctaaagtagatggtgattgatagagcaattcttgctcgtaagttccagtatgagtactgcgccgaacataaagcttgtgactggtagtaaaacatcgacttttct------tttgagatagagttcgatcctcaactatttctcgcgatatcttcttacgaagttttgttagggcatctataaccgcctccggtttaggtgggcagcccggcaagtagacatccacaggaattaacttatcaactccccgaacagtactataggaatccgtactgaacattccccctgtaatagtacaggctcccatagcaatgacgtattttggttcaggcatttgttcatataatctcactaaagaaggagccattttcattgttaccgtaccggctgttaaaattaggtccgcttg-cctaggacttgatcttggtaccaatccataacgatcaaagtcgaatcgtgagcctattaatgaagcaaattcaatgaaacaacaactggtaccatatagaaggggccataaactggagagtcttgaccaattcgaaagatcatttggtgtagttgaaataacggaattggaacttgtttggtcaagtaagggaaactcaatcaaactcataactgtctcaatggaatcttttccttcttttttttttttg---tctgaatattcagttaagaccattccaaggctccttttcgccatgcataaactgaaccaacaactaggataagcacgaaaatgaaagcttcgataaaaacggatacacccaatacgtcgaaactcattgcccaagggtagagaaagaccgtttccacatcaaaaacaacaaaaactagcgcaaacatgtaatagcgtattcggaattgtaa-ccaagcccctcccat-gggttctatacccg-attcataactagaaagcttctctggtccttcactaatcggggctaaaagtcctgaaatccaaaatgccaaaataggaataaggcttgctattattagaaatgtccaaaaaatatcatattcgtgaagcaaaaacataaatgtactcccattaatgtggaataggcggaact-gaattagtcaattcaagtcggcat-----tgtcaatttatccagaacttctctcttttcctcggtgaaacaagaatc----------------------------------------------------------------------------------------------------------------------------------------------------------------------------------------------------------------------------------------------------------------------------------------------------------------------------agttttgctcaaaccaaagc---------gcttagtttagcctttgtttcctctgtgccatgtct------------------------tctttaaaga-----ttcattc-----aatgaaatcccgactccct---------ttttgatttccattctatttagatatgg----tgtagacc-----------------------taattctta----tacaaagaaaactctctcgcttcactttgtctcgctttctctagaatctctagaaa---aaggaattgctctatcctttattta------------------------------------------aggatagtcagagactat---------taaataaaaacgaaaatac---tactact-aatt-----------aaaacctaattaagatagga------------------------tgactaatgtatgcagcc------taatgaggagtaatactataaa---aaaaaatatataaaaaaaagaattctatttctgaact-atgagacagaatattctgt-tttcttatttactctttccttatttttggattttctttcta-----------tttt-----ttctatttaaag----------------tagatctattt--------agataatc---------------tatatata-------------agcaaagtaatatacttcaaacaaaataggaattcgcaaaac-ggagaaaatcattgcagtcattatagggaagtctaggga--cttagcgcatatcctatttgaaggaggatggaattcaaatcaggtaagggatccttcc--------ttctatggatttgatagaaattcgtttttcttttcctgtctctatgat------tttcgatgaat-aagcctgtggtaatgcttttatttctattctatggcgcaggtgaccgtccagtctataaacaagtactaa--------------------tggggaaatgaa-------aactat-----actaaagg----aaacataggatatctatcctaaaatct------aaaaatagaa-----cgtat-------tagggctatacggattcgaaccgtagaccttctcggtaaaacagatcaaacggattattatattatcgaaatgattcgaactgtttcaaagacccaacatgc------a-tttttttgcattgggctctttcatcaac------tgatgtaaagatcagttagtccaccatagtttttcttt---acgg------aaagataatgagatggctccctgtgctctgattgatcatttgtattatgatctatctaggagcaataccaaagtgtttcaaaggaggattaccttgacttaggtctgcctccggcctaaattaaatcaacctaagtgaaatggagtctctatcgttccgct----gcaagagttgactatgagacttcatacaccttaaagttcatagaacgaaaagaagttttttg-gaggcccttatcctcattacgcctagcattgagtgggctggatatttaccttatcaactagcaaatcaataagggttcta------tttgattaggcacctgaattggcatggcacctgaatcggactgaaccgactgt------ttgtcaggctactgttctcctattctctcgaatcca-tgaagtaagacattgattttgcaat-------aagatcaattatgttcattgcataataag----ctcccttg-aaaagcattggcgcacgtgtaagcgagttgctctaccgaactgagctatagcccttgtcagagatatcttaacatatagataatttcttgtcaagatgaatattctc----taatcccagaggat----atccctttg-------atctgtttactat------------ataacatacc------aatagcg-----------gaataacataccaatag----------cggagcggta-ttgcttataaaaaggattcgatctataatcgatcgaagtaatgggtcttcctttgtggtgataaattgcctacttaactcagtggttagagtattgctttcatacggcgggagtcattggt---tcaaatccaatagta-------ggtaggtaggtagaaaaattactagatagcattggactgacttcgcttcgctatctaataactttttctacccttcttctcttt------------------------ttctttgtatc-----------aaaccattggattgtct-----tcaattggatgggggaatccaattgacagcctcgactcgtatcctagctcgtctgagagctagcttcgcttcaaccaactctttcgtaccctcagctctactcaagttagcttcggctatttcaagtgcctgttgagcttcttccggattaatgtcactacccagttccgcatcatttcctaaaatgatgatctcattattaactattctcgcaaaaccgctccacagaaccgccgttaaccattggtcgttgaggaggcgtattctcaaaggacccatatctacagctgtgttaatgggagcgtggtttggtaatacgccaatttggccactattagtagataaaatgatttctttcacttcacaatcccaaataattcgcttaggagtcagtacataaagatttaatttcatttcttcaatttgttctcctcttctaagtttatagctttcgtgctagcttcatcgatgttacccaccaaataaaaagcctgttcgggtaggccgtctaattctccggaaaggatcagttgaaatcccctaattgtttctgcaagaccaacatactttcctgcagaaccggtaaaaacttctgccacaaagaacggttgtgataagaaacgctcaatttttcgtgctcttgctacagttaaacgatcctcctccgataattcatccaacccaagaattgcgataatgtcctgaagttctttgtaacgttgtaaagtttgcttaactctttgcgcagtttcataatgttcgttgccaacgatccgaggctgtaacatagttgaggttgaatctaaaggatctactgctggataaatacccttggaagctaatcctctggaaagtacggtagtagcgtccaaatgtgcaaatgttgtggcaggagcagggtcggtcaaatcgtccgcaggtacataaactgcttggatcgaagttatagatccctttttggtagaagtaattctttcttgcaa---agaacccatttctgtactaagggtaggttgataacccactgcggagggcattctccctaataaggcagatacctccgatcctgcttgaacaaaacgaaagatattatcgatgaatagaagcacgtcttgcttattaacatctcggaaatattctgccatagttagggcagtcaaaccaactctcatacgagctcccggcggttcattcatttggccatagactagagctacctttgattcctcaatatttttttcattaattactccggattccttcatttccatataaagatcatttccttcacgggtccgttcccctactccgccaaatacggatacgcccccatgagctttagcaatgttgttgattaattccatgatgagtactgttttacctactccagcccccccaaatagtccgatttttcctccacgccgataaggagctaaaagatcgaccaccttaatacctgtttcaaagatggataatttcgtatctaactcgataaaggcaggcgcagatctatgaatagggaatgttgcgctagtatctacaggacctaaattgtcaacaggctccccaagaacgttgaaaattcgtccgagagtagctccaccgactggaacactgagaggagctcccgtgtcaatcacttccattcctctcatcaacccgtctgtagcactcatagctacagctctaactcgattatttcctaataattgttgtacctcacaagtcacattaatttgcttaccggcagtgtctcgactcttgactaccaaagcgttataaatataaggcaacttgcccgggagaaaagtgacatccagcacgggtccaataatttgatcgatacgccctgtgcttttttcttcaattgtggaaaccccgggacgagaagtagtaggattggttctcataattatcacataattatcaaaaaaaaa-ggaatttgtcgaaatttttct-tttttttttcttgttgaataatgccaaatcaaat-ccaaaaaaatatccaaaaatccaaaagtcaaaaggaa--attaattagttaattcaataag-agagaaaaggggaccagcacttgatttcgttg-----cccgagcgaatcccattcaatcgtttactcatggaatgagtccattggaaagttcaatcaatc----tttttttcatatac-----atttcgccctttgt-ggaggatttgtgcctactctactttcctatctaggacttcgatatacaaaatatatattactgtgaagcatagattgctgtcaacagagaattttcttagtattta---ttaggtatttaggttcaaaaaaagaaagggg---cctat-----taagaacttgcaaaa---taaaataaggattagg-gattggttt-gggttgcgctatatctatcaaagagtatacaataatgatggatttggtgaatcaaatccatggtttaataa-cgaaccatgttaacttaccataacaacaactcaattcctattgaatt------------------------------cctatagta--gaattcctatagg-atagaacatacacagggtgtacgcat-ta------------------tatatgaatgaaacatattcattaacttaagcatgccctccattt-------tctttaatgagttg-----atattaattgaatatcctttttgtttta--aaagatttttgcaaaggtttcatttacgtctaatccatatcgagtagaccctgtcgttgtgagaattcttaattcatgagttgtagggagggacttatgtcaccacaaacagaaactaaagcttttgttggatttaaagctggtgttaaggattataaattgacttactacaccccggagtacgaaaccaaagatactgatatcttggcagcattccgagtaactcctcagcccggggttccgcctgaagaagcaggggctgcagtagctgccgaatcttctactggtacatggacaactgtttggactgatggacttaccagtcttgatcgttacaaaggacgatgctatcacatcgagcccgttgttggggaggaaaatcaatatatcgcttatgtagcttatccattagacctatttgaagagggttctgttactaacatgtttacttccattgtgggtaacgtatttggtttcaaagccctacgcgctctacgtctggaggatctgcgaattcccacttcttattcaaaaactttccaaggtccgcctcatggtatccaagttgaaagggataagttgaacaagtacggtcgtccctttttgggatgtactattaaaccaaaattgggattatccgcaaaaaattacggtagagcgtgttatgagtgtctacgcggtggacttgattttaccaaagatgatgaaaacgtaaactcacaaccatttatgcgctggagggaccgttttgtcttttgtgccgaagcactttataaagcacaggccgaaaccggtgaaatcaaggggcattacttgaatgcgactgcaggtacatgcgaagaaatgattaagagagctgtatttgcgagggaattaggggttcctattgtaatgcatgactacttaactgggggattcaccgcaaatactagtttggctcattattgccgcgacaatggcctacttcttcacattcaccgggcaatgcatgcagttattgatagacagaaaaatcatggtatgcattttcgcgtattagctaaagcattgcgtatgtctgggggagatcatgtccacgccggtacagtagtaggtaagttagaaggggagcgcgaaatgactttaggttttgttgatttattgcgcgatgattatattgaaaaagatcgtgctcgcggtatctttttcactcaggactgggtatccatgccaggtgttataccggtggcttcagggggtattcatgtttggcatatgccagctctgaccgaaatctttggagatgattccgtattacaatttggtggaggaactttaggacatccttggggaaatgcacctggtgcagcagctaatcgggtggctttagaagcctgtgtacaagctcgtaacgaagggcgcgatcttgctcgtgaaggtaatgaaattatccgacatgct--------------------------------------tgcaaatggagtcctgaactagccgcagcttgtgaagtatggaaggcgatcaaattcga---gttcgagccggtagataaactagat------------------------------------------------------------------gtagataagaagtg-----aaatagaaagag-aaaaaatcagttacg-aaatgcagtaattcttctttattcttctaattgattgcaattaaactcggcccaatctt-----------aaaaaa-aaagattgagccg-----aataaaaa-tggatcttgatacgatcatgagactt-gacaaat-cgagattc-----ctatattctat-atatataga--------atatataaaggtataatacaataaata--------------------caaatatagtattatcatatgataatggaatcaaata-----cgcagtatttacagaaaaaag----tcttcgtttattgggaaagaatcaatatacttctaatgtcgaatcaggattcactaagacagaaataaagcattgggtcgaactcttctttggtgttaaggtagtagctgtgaatagccatcgactac---gaaagggtagaagaatgggacctattctgggacatacaatgcattacagacgtatgatcattac----ccttcaaccgggttattctattccacttctagatagagaaaagaactaaaggagaatgaataaaaaaagacatag-----tttggaagttagacccttttat-----aagactctctttc------aaaaaagaggatattttgaaacttttaacaggcgtaatcgtgagtcaacaagtgactcgaactgcctgtaagaaaagaga----attgattttcaaaatgctagaactagatgacgaagtcttctataacctt---------gatgaagaggtagttttagtttacgactccgatcaagagcaagaaatctttgatttcggattggac----atagaacttggaccc--atcgtagagacgttcaaaagg----atcctgatggtaagaatcgtactttcgtggaaatcca--gggctataggcttcaacgcggtag-----atattttgttccg--aatttttccggaccaaac-----ctccgacccaa--cgatacaatgaatttttt---ctattcacaaa-----------gaaaaaagattcggaatcgcaatgc----tactatacgcgtcgggg-ggagtattcggaataatattcttctataatccat-------tcttgcgcggggtcttactaata------ggacttcgctgcacgggacgggtcttcgtcg-aaaagctaactccacc------tttcatatccttt----gggtggtatatcgccttacaaagtctaag--------------------------------------------ggggtaatatgagatttgtagtaggtaagagaattttccc-----ctttgattgagtatgctat--------ttttccccttttacc------gtgcattattgtatgcgcttctggaag-------agcacatatgcaggaagaaagttacagcttaataaaaaagcctaaaatagcttcaactttgcggcactatcaatcaactaaaaagccctatg--------tatcaatccttacaaccggtgggataaga-----gccagtttcggta------tgctgggggatatccttatttcaaaacctgacgcgcatcttgcgtttgtgggggtccgagagtggttgaagaagtattgcatgtggaaggaggtagacgaaactaaactgattttggattcgaaatgggcgcattcgact--aagtcgtactgagaccttcttt-------aaagggtattct-gaatgaggtatttc----attttcacaatcgctttcttttgaatccaatttcaagttcgattagaag-gatag-aaaggccatgaggatgggaaaagaaaaatcaaatctttt-----------------taattagttctccttttttgcaattttcttatt---------atccattccattaattttttta------------------tagaatagt-------------------ttagtattctataaaaaatcttt-----attttgcaaactaaaa-----------aatacaatagtcaatattccttataa-tagatatacttaattatatcataagaatcttaagatatttt--------------ttgaatagatagaaatagtaaatttgaattgagacacctattctatgacggattttaacttaccctctattttcgtgcctttagtaggcttagtatttccggcaattgcaatggcttctttatttctttatgtgcagaaaaataagattgtctagaaccgatggggccgaattttctcaatgtatttccac------------------gcaggatcataatacaga----tatttttta--gtgtaagtaata---taatatggtagggtatgtggct-------------ctttctacacacaaatgaaaaacggct---------------------------atggatgcggatataggctacgag----cataaatgcatgcatatgcggagccgggtatagcgagtttta---------ttttaagtggatcaac--gaa---------tattttttgaatagaaagtcaatgtatctaa-ccaattattt-cacaggagta-ctagct-gctgaaggtgaaggcgatttcagaatc-aaaaaaagtaaagtcaaa------atcttttag-cttattctctc-aatttcaatcgaccgctgctg-g-----atttagtata-tctaatatgaa--ttggcgatcagaac-acatatggatagaacttctaaaaggttctcgaaaaagaggtaattttttctgggcctgtattctttttctaggttcactaggattcttagcggttggggcttccagttatcttggtaagaatatgatatctatacttccatctcaacaaattcttttttttccacagggggtcgtg-atgtctttctacggaatcgcggg--cctattcattagctcctacttgtggtgc-actattttgtggaatgtaggcagtggttatgaccgattcgatag-aaaagagggaatagtgtgcatttttcgttggggattccctggaataaaacgtcgcgtcttccttcgattccttatgcgggatatccaatcaattagaattcaggttaaagagggtctttatcctcgtcgtatcctttatatggaaatccggggccagggggtcattcccttg-actcatactgatgagaagttttttactccacgagaaattgaacaaaaagctgccgaattggcctatttcttgcgcgtaccaattgaatt---------------------------------------tttttgaattgaattgaagaagaaa-----tggaagaagaa----aagttttctcaacacg----gggaggaggtcccttcgaaattgga-----ttcgttatt-gtaaggggattttcgagtatttatc-----taaaggaaggaacaaacgaggataagagaaaattgcttct-----------aatttgttttgtt-caa----------------------------------------------------------------------------ttctctattccactccatctagatctaagaaagaacca-----aatgaaattccac--------------tagtat-ac------aaaaagaggaatagatacaaggtctcaa----atcttgttatagaatttttgc----ttcaaagaaaaagaaatatca-------------------tatagagtcagcgaatgaaatagagtcagcgaatgaag-cggattcattaacaac-----------------tcaatttacagatcaaaaatgaaaaaaaagaaagcattgccttctttcctatatcttgtatttatcgtacttttgccctggggggtctctttctcttttaacaaatgtctggaactttggattaagaattggtggaataccaggcaatccgaaactctcttaactgatattcaagagaaaagggttctagaaagattcatagaattagaagaactttttctcttggacgaaatgataaaggagaaaccgaagacacatgtacaaaaacctcctataggaatacacaaggaaataatacaattggccaaaatagataatgaggatcatctccatattattttgcatttctcgacaaatataatctgtttggctattctaagtggttctttttttctgggtaaagaggaacttgtcattttgaattcttgggttcaggaattcttctataacttaaatgactcaataaaagctttttttattcttttagttactgatttttttgttggatttcactccacccgcggttgggaactactaattcgttgggtctacaacgatcttggatgggctcctaacgagctaattttcactatttttgtttgtagttttccagtgattctagatacatgtttgaaattttgggtctttttttgtttaaaccgtctatctccttcgcttgtagtcatttatcattcaattagtgaagcat-aaactc----attcga------------tctcc------taata---ttaatc-aaatt----agcatctttctt-----------cctt-----------tagaaagaaagcccttt-tcctttttagcaaaattc----tttctatttctacctgctc-aaggtattcatcattccagtacaactgttgcagta-----gaatgacaacagact----cgtgtatagggaactagattagcttagctacctatctaatttattgtagaaattcc-gggatctgcgattggacatggaaaatagaaatactttttcttgggtaaaggaacagatgactcgatcgatttctgtatcgatcatgatatacgtaataactcggacatctatttcaaatgcatatcccatttttgcgcagcagggttatgaaaacccacgggaagcaactggacgaattgtatgtgccaattgccatttagctaataagcccgtggatattgaagttccccaagctgtgcttcctgatactgtatttgaagcagttcttcgaattccttatgatatgcaactgaaacaagttcttgctaatgggaaaaagggagggttgaatgtgggtgctgttcttattttgcccgagggattcgaattagcaccgcccgaccgtatttctcctgagttgaaagaaaagata---ggaaatctctcttttcagagttatcgtcccaataaaaaaaatattcttgtgataggccctgttcccggtcagaaatatagtgaaatcgtctttcccattctttcccccgatcctgctacgaagaaagacgttcatttcttaaaatatcccatatatgtagggggaaaccgaggaaggggacagatctatcctgatggtagcaagagtaacaatacggtctataatgctacgtcaacaggtatagtaagaaaaatactacgtaaagaaaaggggggatatgaaatatccatagttgatgcatcggatggacgccaagtaattgatattatacctcccgggccagaacttcttgtttcagagggggaatcgatcaagcttgatcaaccattaacaagcaatcctaatgtgggagggtttggtcaggggga---tgcagaaatagtgcttcagg-atccattacgcg-tccaaggccttttgttcttctttgcatctgttattttggcacaagtttttttggttctcaaaaagaaacagtttgaaaaggttcaattgtacg-aaatgaatttctaggtccc--gggatttcttaccatcaagttg-gtaaaaagccgcgatttattggcgattgctagaattatctatgatctattt-----tggaaatcctttttttgtttagactgttttt--tttgcggg---------------------atgtctgg-aattcctta-tttct---atctcatgc-----aaaa-gaag-----agaatccaaggcaaaggcaagaacaataaaa---g----gaacaagtcctttta------ggagggattgctggtcttcttaatcctctattgggcgcaagaaaaaggcttttttgcctttttcttgtgtcgattc-----ttcttgtatcgaaa-taagaatcatttttcttcct----------attcgtcaaaga-----ttactatttc-----ttctttatttgggtctctctcttggac------ctcttttgcttaggttcaggcgaggtagtggacaaatagagggaaagaaagtatggcgggggactaatttc------ttgtgagcaaatagaattgcttgacttgttcaattaagttcaacttcgaacttacagaaattttgcaaaaaaaaaaaacgtatactcttcc-----attgaagggtggttttg-atttttagg-------ctagttgagtagttttgattaaggttttattagttta-ttactc-------------taaactaaatcaatgatttgcaggatacttcctccgt-------ggaataaaa-----tattggatcctcgattg-------------atcccttctttcttgttgcttcata-----------------------------agagtgaatcaat------ttcatggacgaagggcggagactataaatcaaccga----tggattgct----tcactaacatcattaacaaacaaaa--------------gaataaatagaggg-attctgaccatcagagcaaaggttttctctttgttttgttatttttacaaatagaaa--------------------taggtaaccaatttgtaggttatggaatagatt---aaagtcgcgttatattataagagtaagaattccgcgggtcctttccgctctaatcagataaa------ggggggtaaggacccgctaagctcctactttttcatgtttacaatct-ggcccctccgattactatagagatgaacccaatccagaatatgaaccgtaaaagaaaacacctattaaaccaat-cacagga-ataccag-ttacagtacctatc---agccaaagaggaattc---ttccagtagtatcggccatttcccctactttcctccacattttatcaagtggtcatgctagagacaaaaacagtcatggata-----gttataaggatgg-tatccttccaaat-gggataagagaattcttactactctctttctt-------------------------------------tctctcaattgaagaagtaattggaaaataaaacagcaagtac-aaaaatgagtaataaaccccagtatagactggtacgattcaattcaacattttgttcattcgggtttgattgtgtcatagttctatagttgga-----atttggtttatcgttggatgaactgcattgctgatattgatcccaagaaaaaaacagtaggtacagctagtccgtgaacagccagccatcgcactgtaaaaataggataggttcggtctatggtcattgagggcctcctaaaaggatctactaaattcatcgagttgttctaaagaatcaaaacggccggttattaacggaattccttgtcggctttccgtgaaatactcgtttggccgaggacttccaaacacgtcataagctaaacccgtactgacaaataaccaacccgcaatgaatagggaaggtatagtaatgctatgaataacccagtatcgaatactggtaataatatcagcaaaagaacgttctcccgtgcttccagacatgctgagctccccaaatttttgtacattcaaaaaaggaattgattccgtaaaagatgggatcaaccagtaaatagaaaattactgatatttcatccttgtgagattgtcaattttgtaccaaaggtgtattttgagtataccgaattagtatagctatccttcctatggcacagcaatccagtttcgcttgg-tcccgaaatagaatt-------------------------c-cttttttctcttctttgttccttgtctata-ggtaagct--atatgttattcaaggc-----atcaatagaaaacccccta-ttttggaggtcctcttt-a--tttttattgg--cttcgg-----aatagta-gaataatt-----cggaatagc-ggtcaagatcttggcttgggaaaa------tctaagttaata-ataaatagg--tttggataaa-gaatttaggaaagata---ttctcatact-gacacaatac-----aa-ggacaag----tatatgcg-aaatctacccc-----------tttttagttaaaaattttct-----tcgaatccaacctttccct-------------ttaaggaatttaattgg--ttagcataatataatatct-aataaatagaa------------tagataatctgttatgaaagaa-a-gaaaaacattctttgaagaatcaagattcgtaatcaatccttgcct--------------------------------------------------------------------------------------------------------------------------------------------ttcgaatcaactttggtt-ggggtccgaaa---aaggaataaaaataaa---------------------gtaaattcaaggaagagctttc---ctttttttagggggcca----ctcgggggatcgtggaatgcttttcttctcctcttattcca------tatggaatacaa-tgagttaaaat--------------aagaag-gaatagggaaatattcgaccgttcgctccaaaaagaggattaa------atcctattgaaaaagaaataatccaaa------atagaaagaagtttttt-----caaattcaattctttatttatctt-----ttattcaa-------aaattcccccgaaaatccaatttcattt----------ttcaatggggttagacgatctagttcttaatattattactttactc-aact----gacagattccacaacaaatctcttgattcggaa-ttagggactcatgtcccatctgatgaatcgat-------tttcttttacacttctgtatctcactctatc-tt-ttttttagtattatctaaaataaccgatgaattatgaattttccata-------------acttaggtaagtgctttaccaaca-tatgtagtgtagt---aaaaaaataaatggaatttaaccctttcatgcttactataactagttatttcggttttctactggctgctttaactataaccccagctctatttattggcttgaacaa--------------gatacgtcttatttgaaatgaattgaatgaataa------gtcagaaaag-aaaaat----ctttcttttggattcctggtattctacgactcttttccacactaattaccaattcttttct----tggtcattgagattcgtggataatttagactactatttagggatagatcgtacctc-ttttttttactccctcgaa-----taaatcgaaatgattgaagtttttctatttggaatcgtcttaggcctaattcctattactttagcgggattattcgtgactgcgtatttgcaatacaggcgtggcgatcagttggatctttgattgagtaatatttc-ttttttgattgacctcc-----tctctggtctggaggaggtc------aaattggagttgc--aattcgactttg--ttttgt--t---aagttatttta--ctctgcttcg-------------------acataagatag-atggaatcacgctctgtaggatttgaacctacgacatcgggttttggagacccgcgttctaccgaactgaactaagagcgc-----t----ttc-----------aaaaag-aaaatccttttctactcctaacgcgtttcttgta-----cgtatagtatccacaaattcaagttataccc----------actttaatcgatctcctcgctac-------------tgcccagaaagaagaaa-gaagtaataggtagggatgacaggatttgaacctgtgacattttgtacccaaaacaaacgcgctaccaagctgcgctacatcccttttcc-----aaattgttgtacaatggcattgtacacaattcctgtcttgttttccacatcgtaattttcttc----------------------tctttctc--tatc--tatatagaa--------------ctttcttgtcatttct-tctttttggtctgatataa-----tcaaggaa--tgatatacatctaaaatccaatctaatttcacttataaaagaaagattactattccttagtaatgta-----------------------caggaagaagggg-----tcatctttttcttttttaggggta----------ggaaaatctcgtctat-atggttcattc----------------------tatatatagaatatttt--------------------tttcgtttttttagttaggaatttcgcctaaacaaaagaaatacaaacgatcttggacaagagtatctgatcatatatgtattccaataaggaaggaggattttcaatgcgggatataaaaacatatctctctgtagcacccgtgctaagtactctatggtttggggctttagcaggtttattgatagaaattaatcgtttattcccagatgctttgtcattcccttttttttcattctagttattgctatgcaaggaatagaattcttcgtgacatgacgaaaatt----ttccccttttcaatcc-----ttttt----------------------------tagtatag-----gaaggaaaaagaaggaaaag-----atggat-----tgaacctcagagtcatgaaaaa-ttcggtaaaccctattttg---gaaaacagaaattcaat-----taaaagcggtatccaagctaagtcaggcctc---agaaatcagagcatagaaagaggc------tgggctggctactt---------------------aaatgaaaggatttcgaagcaaaatccttgctagttcg-acaaggattgtattctttaattatttctccattttttat-----------------------------tactta--------atttaagaatttccaa-aattttgtat-tctattggattcgattcgttagagaattcgaagaattacaataaaa----------------tctttagaaatcgcatttttagttaggaacttctatggatttta---ttcttcttcttc-----gg-----------------------------------atccaaaataga-----agaataaaagaataa----gtagaagaattaagttaagtcgat----ccaaaaaggaaagga-ggttcatggccaaggtgaaagatgttagaatcagagttattttggaatgtatcagttgtgttcgaaagggggccaataaagaatcgacggggatttctagatatagtactcaaaagaatcgccacaatacacccggacagttagaattgagaaaattttgtcgttattgtcgcaagcatacgactcatgacgaaataaagaaataggagca-----------------tcgtgtgttcgat-----------------------------------------------------------ctttccaaagaacagaaagagtaagaact-----------------tcatatttaatat--------------------------------------atagaacatag-atagaatacaaaatacaaatcaactcctctgatttcaggtagatattatttcatatgtat-----agagggtatttatatagt------------------------------------------------------------------------------------------------------------------atatgaatcaaa------taatatatggaccaaagaaagactacttc-----------------------ttctggatcc--------aaaattaataaaataaagaaat---------------------cctttttttttgaaat-----ttgtaaataaagaataaatcatgtatacatc---------------------taaacaaccttttcgtaaatctaagcaaccctttcataaatccaagcaaacttttcataaatccaagcaaacttttcgtaaa---------------------tccaagcaaacttttcgtaaattcaaa---------------------caaccttttcgtaaatccaaacaaccttttcgtaggcgtcctcgaattggcccgggggatcgaattgattatagaaacatgagtttaattaatcgatttattagtgaacaaggaaaaatattatcgagacgaataaatagattaaccttgaaacaacaacgattaattactcttgctataaaacaggctcgtattttatctttcttaccatttcgtaactatgagaatgagaagcaatttcaagcccagtcaatttcaataattactggtcct------agacccagaaaaaatagacatattcctcaattaacgcaaaagttcaattccaatcgaaacttaagaaactccaaccagcatttaagaaacaacaatcggaacttaagttccgattgttgat-gttttattcgaaag------ggccaaacctata-----tatataa-aaagtaatccagatttgattcttgtgtttgttat-----aagaaagaaaaatggggaagaagaaatag-tttttttatttattgcaacatgctcgttgattcctaccacttaatcttaatttattgtatcttcccggagttccctctccgggaattcggttttaattattcctgtatattacttt--tttatccctttaattgatgatctttattttattggaaatcgtgtaaagattatttggatttgatacagctacttgtgcaagcattttacgattaagaatcaattccttcttgtacagattgtgtattaatttact---------------ataactatcgaatactttatatatccgcgttgctgcgtttatccgagtgatccacaaacgacgaaaatccctcttttgcctgcctctatctcgatgagaggaaacgaaagctcttcttacctgttgagtaatcattcgattaagtcttaaatgagcccctctaaagtttgaggcaaatgaacgcatttttgttcgtcgtctccgagctatatatcctcgcggaactctggtcattgaatcaaattaaccttaatgaataactaatgatttctcttc-------ttttagccatcctttttcccattaataacaaaacggattattccgatatataaaatagtaattccaatggcttttgctactataaccttcccaaccacgatttttt-attctattcctttcag-ttatttcgcatagaaat--------------aacaaattct--------aacgatactaaaaaaaaatagtgggttccatcgtttctatggttcccttttaaacggtgaggccctctctatacaccggagccctttctttca----tttcatcaaaaggtattgtgaacttgtatagttcatattctttggctctacctatccattatagagtaaatagctcttttcac----aataagagttatccatacagtgacggcatttaattatgaaagttggctaagtagctaaccctgttagtcc-gttcttt-taagataaaggagcataag-cctttttcttttt-attactatttcctccg-cttaatggataaccatttg-ctatcaatgggggaattgcttctt--atttcc-aatctcgatgattggatttg-----caccaaaggaaaccataaattccata-taccatagaaatc-taggatagagaagctctatcctattcattggcaccgatcatggatacttccaaaattgtct-tatttgtttgaactcatgatctgaacgagtcgcacatacaccctagcacatgttcctcgacgctgaggacatcccttaagcgcggccgattttctagcatttcgtattggctgtcttgcgtttctaataagttgtttaacagttggcatgtcatatgtt---tatag---aaaaaaatggattggtttagatcgatcttaacctg-atgattgatcatcatgaagtatttctattt------tctatcaaatcgcagaaaacccgaatt----taggtttgaaataaatttacaagaaatcctgccactaccaatccttaaacatttctggaaaccacactggatcagtatcgcagtgctcgtcaatcatttcatcccctacaatatcgacaagtccataagctttggcttcgtctgctgacataaaaacatccctttccatgtcttcggatacaacccaaaaaggcttgcctgttcttagtgcataaacccttgtgatcatttcgcgaactttgtgtaactcttccacttctagtaaaaattctggtgtccttgcccgataataagcactagcaggttggtgaagcataatcctagcgtgagggaatgctatacgcttggtgggttctcctccaagcagaatgaaggacgccatggacgcggctattccgaggcatattgtatatatatctggtgtcaccgtttgcatcgtatcaaaaatcgccattcctgagattagccacccgcctggggagtttataaacaaaaaaatatcgctaattccatcttctatactgagatataccatgagacccgtaatatgattcgtgatctcgcaacgaatctcttgacctaaaaaaagtgtcctttctcgatacataacattgtataagtcaacccaagtcgcttcttcatctccgggaatccggtaaggtacttttggaacaccaatgggcata-ttagattaaaattattaaatt-taagtaagaaaactacactttaatatgaaaacgtaagaatggaagagaaagaaagaatccgcagtttattgtcttcat---ttttttttttcttattct--------------------------atatgaatactatagattctattaa------------------------tacatagattgaaataatacatagattgaaataatacatagatt-gaaagattatacatataa-------ggaaggtaagacagattgaataaag-aaaaaggaatcggtgattcgaatgataaacaaagagggat-aggga-----tctatccttcg-----ttttttccaaataggccaagctacccattgcatattggcacttatcgagtatagaatagatctgcttctctttcttctt-------acgaacagaattggcttc------ttatttttaatggaatgaaataaatattcacgctttctgacacagaatcccctagaagggttaggtacatgggat-----atggatagtcttttccaatgcgataaaataaagcgacatcgtgtctatttttctttgc-----taaaggggtatttccatgggtttgccttggtatcgtgttcatactgttgtattgaatgatccgggtcgattgctttcggtgcatataatgcacacagctctagtttctggttgggctggctcgatggctttatacgaattagcggtttttgatccctctgatcctgttctggatccaatgtggagacaaggtatgttcgtcattcccttcatgactcgtttaggaataaccaattcgtggggtggttggagtatttcaggaggaactataacgaatccgggtatttggagttatgaaggtgtggcaggtgcgcatattgtgttttctggcttgtgtttcttggcagctatctggcattgggtatattgggacctagaaatattctgtgatgagcggacgggaaaaccctctttggatttgcccaagatctttggaattcatttatttcttgcaggggtggcttgctttggctttggcgcatttcatgtaacgggtttgtatggtcctgggatatgggtgtccgatccttatggactaactggaaaagtacaagctgtaaatccagcgtggggtgcagaaggttttgatcctttt-gttccgggg--ggaatagcttctcatcatattgctgcgggtacattgggcatattagcgggcctattccatcttagtgtccgtccgcctcaacgtttatacaaaggattacgtatgggcaatattgaaactgtactttccagtagtatcgctgctgttttttttgcagctttcgtagttgctggaactatgtggtatgggtcagcaactaccccaatcgaattatttgggcctactcgttatcagtgggatcaaggatactttcaacaagaaatatatcgaagagttagtgatgggctagccgaaaatcttagtttatcagaagcttggtctaaaattcccgaaaaattagccttttatgattatattggtaataatccggcaaaggggggattattcagagcaggctcaatggacaatggggatggaatagctgttggatggttaggacatcccgtctttagagataaagaaggacgcgagctttttgtacgtcgtatgcctactttttttgaaacatttccggtagttttggtagatgaagagggaattgtgagagcggacgttccttttagaagagcagaatccaaatatagtgttgaacaagtaggcgtaactgtggagttctatggtggcgaacttaatggagtaagttattctgatcctgctactgtaaaaaaatatgcgaggcgtgcccaattaggggaaatttttgaattagatcgggctactttgaaatcggatggtgtttttcgcagcagtccaaggggttggttcacttttgggcatgctacctttg-ctttgctcttc--tttttcggacacatttggcatggcgctagaaccttgttccgagatgtttttgctggtattgatccagacttggatgctcaagtggaatttggaacattccaaaaagttggagatccaactacaaggagacaggtagtctgataccacattgctatggtatctttcacctctcttt------------------------------------------------tttgat---ttgacatgggaaaca-----tctcaccatcctttct-----ttgactctttttc-tt-----------------tctttatatgggaaatgatcccaaatgacaaatgaataggtgtggaagttataattgta-----aataaaccacgatcgaatctatggaagcattggtttatacgttccttttagtttcgactttagggataatttttttcgctatcttcttccgagaaccacctaaggt---------tccgactaaaaaaa---------------------tgaaataatttaattgaagtaagaagtctcccagattgggagacttcttac-----ttcaattagtccccgtgttcttcgaatggatctcttaattgttgagagggttgcccaaacgcggtatataaggcatacccagtaaagcttacaagtaaaccagatatggagatggcgactaaagttgctgtttcca----tttttatagaatttcaagattacaatggatctacgaaaagatcgtgtatttacaactacaacggaatagtatacaaagtcaacaccaatgattaaatagaatttatggctacacaaaccgttgaagatagttctagatctgggccaagacgaactaccgtaagtaatttattgaaacccttgaattcggaatatgggaaagtagctccgggttgggggactactccttttatgggggtcgcaatggctttattcgcgatattcctatctatcattttagaaatttataattcttctgttttactggacggaattttaatgaattaggtttctactaactaaaactacgaagtcatagtttttccatcc---aaaaaagcctttctactttaagctctacatttctagacattctggtagttcgaccgtggaatttttttgtttcggtatctctggaatatgagtgtgtgacttgttagaa-ttgatcctattgataatacatagaaaaggcctgttatctctatcaagatgattct-aattcgtcggatatta-----tttattctag-tatctgga-acacgaaatagatagagtggatcaag-aaaaaaaa-tggaactatgattcatactcactgttcagacctcgcaaccagactga----aaaaaaaaattcaagtagttctt-----aat---------aaaaaataaattttcttccttccta-ttttgttttgtttgcccaaaagacaactttttttttc-tctcgattttgtcgagtcattgcaccga------ttcaataaatgatcatcaagcggttc-ttattcgaagaacccttgccttttgtttagcttgagactcaatcatcgtggctctagtatgaatctaaggttttaattgaactgattcataggatcgcaacaagataatttctatcagaaaactactagaattt--ttgctttatttattta-ctagt-----aaaacaagagtaaatccgcattacgc----acaaaaaagaataaat-tccaaatagggaagagaaaagtcaagaggcct-ctaatgatcaacataagg----gaaagaaagacagatgagccaacttgagattttttggcactatcatcaca----------------aagaataaattctggatttttcttatttc-atatcatcaaggcaaatcgacccggagttcagacgtgtgct---cttccaacctt-------ttttcctaatatccgttgaagatttgtgtgtttctgcttgagccgtacgagatgaaattttcatatacggttctcggagggggagtcgggttagttacctatctcaataaagtatatgattggtttgaggaacgtcttgagattcaggcaattgcggatgatataactagtaaatatgttcctcctcatgtcaacatattttattgtttagggggaattacacttacttgttttctagtacaagtcgctaccggttttgctatgactttttactaccgcccaaccgttacagaggctttttcctcggttcaatacataatgaccgaggccaactttggttggttaatccgatcagttcatcgatggtcagcaagtatgatggttctaatgatgatcctgcacgtatttcgtgtgtatctcacaggtggatttaaaaaaccccgtgaattaacttgggtcacaggtgtggttttggctgtattgactgcatcctttggtgtaactggttattctttgccttgggatcaaattggttattgggcagtcaaaattgtgacaggtgtacctgaagcgattccggtaataggatcgcctttagtggagttattacgtggaagtgctagtgtgggccaatccactttgactcgtttttatagtttacatacctttgtactgcctctgcttactgccgtatttatgttaatgcactttccaatgatacgtaagcaaggtatttcgggtcctttatagggaaggcatatcatagagaattctaattc------tca--tatatcatatcgggtaggctgtggtatttcattgctacaaacatgggttattgtaaaataagacatgtcatttggatacttctcttcaactccgaagtattttgatacaa------------atag-ttgaagtgaattttacgaaagaaaataaggcggattatgggagtgtgtgacttgaattattgatttgg------ccatgcagatagagaa-------------------------ttagatctgccacactagaattcacgaccaaaggtgtctccgcatccaa-tcaacacgtaagtcccctatctaggaaggataggctggttcac-ttgaggagaatattttctatgatcatacc---ccaaccatgtcatccacgaa-caggctccgt-aagatcccatagagtagaaatagaataagtcatgtgacatgatccaattctctatttattacacttacc-tttttta-ttatagtatggaaatgcattcattttctttgcatcgattgcgatctgcaatactatcggagtgaaagaagggatctaaggaagaacataggctagactttttgatttttt-attagtaacaagtaaatactttgtttggacgtaagaaacttgcgatatt-----gaggggat-----aaacaccaacaaatcaagagacatgagacaatccacaaagcatttgatcatgatcaaatttgtaagcccacttggatattgagcatttatccataagaataggattctttgt--------aatgagtagttgtaggtgcaacttcgg-aaaagagaatctgataaagcttttcttacctagagtcattgagtcattatata-ccttattctatt------atggatc-ttccacggtcttatttcttt-cattcttgctcgagccggatgatgaaaaattctcatgtccggttcctttgggggatggatcctgaagaattcacctatcccaataacaaagaaacctgacttaaatgatcctgtattaagagcaaaattggctaaagggatgggacataattattatggggaacccgcgtggcccaacgatcttttatatatttttccagtagtaattctaggtactattgcatgtaatgtaggtttagcggttctcgaaccgtcaatgattggtgaaccggcggatccgtttgcaactcctctcgaaatattacccgagtggtacttctttcccgtatttcaaatactccgtacagtacccaataagttattgggcgttctcttaatggtttctgtgccaacgggcttattgacagtaccctttctagagaatgtcaataaattccaaaatccatttcgtcgcccagtagctacgaccgtttttttaatcggtactacagtagctctttggttaggtattggagcaacattacccattgaaaaatccttaacttta-ggtcttt-----tttagggatttttcagattgattcattcaaccgtgaagtaccgtgcataggtatctaggaaatagttacttccaagt-gaatcttccctagatacctaaaatcg--------attttattatgatccctttcgcgaaaatatagattgtgccaaagatgcaaaatttgtttctttttt-c------------------tttttattctaact-----cg-aaaaagaagaagaggaaaaaattgcaatggatttaaaacgagaacttattcttaggtaaatcaattgggagatgcttctctagagtgtccaatatcttttttccgtcttccatacgaaaactgtcaattctcataaaatcttcttcagtcttattcaaaaggtccaatagtgtatgtatattggcccttttgagacaattatacgttctagaaggcaattctaattgatcaataaaaatacaattcaatggaattccttttttgtttttc------tttagattagttaatatttttggaaaggttaaaaggggtgtagtaaacctgtttttattttcttcgaaactagtgccctcttcctccgcgtgtagaaaagagagaaataaatcaatcaaattacgagaagcctcataaagcgcttccttaggggttaaacttccattcgtccatatttctagaaaaagtatctcgtgttgtttttcatttccattcccacaagaaaaaatactataattcacatttcgaacaggcatggatacagcatctataggataacttccatcttgagagttctttctgagttccgtgtgatatccgcgatctctcttgatctgtaactcaatacagaaatcaatgggctctgtcaagttagctataggttgtgctgtatcaacgatttctacggaaggcggtgagatgatatcttgagcagttatgtatctaggacctttgacgcaaattgatgcgtctctaactccatagagattacttctcaatacaatttctttcaaatttagtaagatttcttgtactgattcttcaatacctactattgtagaatattcgtgtggcacgttcccaaattttgcacgtgt----gatacat--gttccttcta-tttctccaagtaaag--ctcttcgcaagg-caata-ccgacggta-tccgcttgaccttttctaagc--ggggacag-aatgaaacgaccataataaagacgcttactgtctactcttgattcaacacacttccactgtagtgtttgagtggatcctgctacctcctttcgaaccataatagactagtattattatttgatcattgaatcgtttatttctcttg------------aaagcggtttaa------ttcttttacagacgtctttttttaggaggtcgacatccattatgcggcataggtgttacatcgcgtatacaacttaatcgtacaccacttttagcaatggctcgtaatgcggcatctcttccgctaccagcaccctttaccataacttctgctcgttgcagacccactgtacgaatagcatctactgctgttctttgaccagcatagggtgatgcttttcttgagcttttgaatccacaagtacccgcggaggaccagaaaaccacccgaccttgcgggtctgtaacagttatgatggtattgttgaaactagcttgaacatgaataactccttttgttattctacgtgcacttttccgtaaactaaaacgcgcattcctacgcaaaccaatacgcactctcccacgcgaacctattttgggtatagcttttgtcatattttattatctcataaatat--gagttagaaataacaa-aaag--aaaaaaagatacaaagatatccatttta-------------------------gggtaaaatatatcctttactttaa--------------------------ttattttatttggaatttggatatttccatgggtac------------ttttttt--------------agttt------ttagaaagtaaagttctttttt-agaaagattacccctgtctttgtttatgcttcggattggaacaaatgactctaattcgtccgcgcctacgaatcagtcgacattttgtacaaattttacgaacggaagctcttattttcatatttctgtattcctttctta-aactatgaatctactcttttgg---aaaaaataagtctcttcacttgaatttttgaattttgtaactttgaatttattaccctag-------------------------aagaaaaaaacctaatcctttgaatcttt------------------ggtatccttcaaatcttcggtatccttcgagtcttcggtacgcttcgaatccttgtggggaagtctataaattatacgtcccttgcttgaatcataacgacttacttcaattttaaccctatcccccatcagtattcgtatagaactagaccggatctttcctgaaatatagcccaggatgatggtgtcattctctaggcgaacgcggaacattccgttgggtagggcttccgtaactaaaccttcgaaagtgacttttgcttctctcggtttttttttttctgtcatattttttttttctgtcata--ttttttttctcctatttttctattttttttttcaaataaaa--------------------------ataggaagttcgagatagaattcgggtactata--------------------------ggcgggaggattaccatatataacataagacttctcccccaattctgtttagtcgagcttctcgatctgtcattatacctcgagaagtagaaagaatagcaattcccattccgcccaaaaccttaggaattccttgatagttggcataaattcgtaagccgggtcggctgatacgctttaaaaaggttctagttctatatattccctttctagtctttctcttttgatgtcgcaaagttgaaaccaagaaatatctgttactttcctgatgtttccgaacactttcaataaaaccctctcgtagaagtattttaacaatgttttcggtaatatttgtagatactactcgaactgttccttttttattcatgtccgcgtttcttatagaggttagtaaatcagcaatagtgtccttgcccataagactataattctaggttcctcctaatttttctgtaatcaacatgttttc--ttttttctttc----attttggattctaaagcatatacgtgagacacaatctactaa--------ttttttctttgatatatatctcgtct-actagtatttataatacttcaggagctaatgaaactattttagtaaaattcaattctctcaattcctcggcgatcgcgccaaaaactcgagttccttttggatttcccttttgatcaatgacaaccgctgcattgtcatcatagcgtattattataccgtcttcacatttgaactctttacatgtacgtacaattacagctcgaattatttcggatctttctagaggcatttggggcactgcgtctttgattacagcaacaataacatcaccaatacgagcatatcgctgattactagcagctcctatgactcgaatacacatcaattttcgagctccactgttatctgctacatttaaaagggtctggggttgaatcatattattttgatttcaa-----tttgttatttcaatgc--aaaaggatgaaagaaatattgtc------tttccataaagaaaaacccaggtttttttt---atcttcaatactccttttt-t--------ggggttcta------tatctctaatcgaagaaattgacttcgtatgggcattttactggcagctatctccatagctgctctagctacagtttcggatactccgcccatttcataaagtattcgacttggtttaacaatggctacccaatattcgggcgatccctttcccgagcccatacgtgtttccgtgggtcttattgtaaccggtttgtcgggaaatatacgtacccatatttttccaccacgacgtgcatatcgtgtcattgctcttcgtcctgcttctatctgtctcgccgtgatccaagcgggttcaagtgcttgaagagcatatctaccaaaacaaatacgattgcctcggcaggattttcccttcattcttcctctatgttgtttacgaaatctagttcttttggggttatagtcgatggt--tctttcttagttccatctctactgcaaaactggacatgagagtttcttctcatccagctcctcgcgaatgaaatgagaaagcgtg----caaatttc-----tctaattccataata----ttcaaaaat-----------------------at-----tacggatagatacatattaatagataataga---aaaagtcagg-gtttt-------------aatattggatttgtt-----------aaaatagaaa-----aatatat-------------------agtcaaga---------------------aagaagatctagaatatatctagatgtgtgtgtct---attta-------tctata-tttatag---ataatgtaatctttc---ttttttataac----aaatctc-ct--tattttt----actctta-----------------ttgaatcgcggtaaagtattctaatccaataaagatttcgcgggcgaatatttactct-ttcctgtctt-atttgttaa-t-------tcataaccttaccaaataaagcta---tttttttggtttgttccgccatcccacccaatgaactattaggattctttt--caataa----aatcctatgcagtcataggttctgtcgttcccactgcttctccttt-aatggttaggtctgaatcccgcaatggagcttccaaaaaatttctttccgagtcaattttctcagttttattaacccgggccgctc-------tttattattgctttaaatttttatttcttgttt-----caagttacgatttc---ga------attctcagttattttt---------attatattgatgctttatcacattgcc------ttttatgatataattcatagaccatacatattggaatcctatatctt-tcttattcctcttcctcttccttctttctatcatccctc-cttttatccacat-ccctttatttttgcttcacaac-----ctagaatccgatttcttttttagagaaaaaattgcagttgctacaactatatgatagatctact----------------------------ca----tttatgatagatatatttattcatatagtgactgtt-------------tcttatttaggatctcgacaatacgaagcaataagttggtta------ttagttaattttctataa-tactaag--------ttttttctatttatagtagggttcagtcaa--tttttttt---gaatctctccattttggatcct--aaagaaaaaactaacgagtcacacactaagcatagcaattatattaaa-------agatttatcaattttcattaaatcttatagaaagaggt----agaatttcttctttttttt--------------------cagggatttcaggaaa-----aataaggctcttgtc------attttttattctatcactggtcagaatgggaagccaaggttagttattcttcgtctacgaatatccaaatttttacacctaatactccatagatagttcgaattggatagcagcaataatcaattttagcgcgaattgtttggaggggaagtctaccctttttgatgcattcggcacgtgcaatttctttccctgcgagacgacctgcaatttttacttttactccctttatatctgcttttttagttaattcaatggcttttttcattgcctttcggaatgaaactctattttttaattggaaagctatatattctgcaagaatgttaggttgtctataaggttctttaactttttcgatagcaatattaagtctctggtttacagaattaacttccttttgtagatctttctctaattcttcgattgctccttttttctttaaaaaattggggaatccaatatggattatgacgtggatcgtatcgatttctttttgaatttctatatgtgtaattacttcggaacttgagcctgagtctatttttctattatgtgtaattacttcggaacttgagtctgagtctatttttctattcgagccttttttcctattcttttgtatatagttcttgatacaattccgtatttttttatcttcctgtagaccttcagaataattttttggttgtgcgaaccaaaaggaatggtgattttgg--gttgtaccaagtctgaaaccaagtggatttattttttgtcccatattttt-ctattcta--------tttttttttactgggaatcgaaatcttag-aaggatctaaagattatttaga----------------------tttctttacta-tatttagtacaattgttatattacacatggttttttttatgggataactacgtcctcgagcccgaggtctgaattttttcataatagtactcctactgacttcggctttagtgatgaataaattcgctttgtcgaaatccctataatgagtagcatttgctgctgccgaataaaccaactttaagatgggataagatgctcgataaggcatgaggttcagtatcataactgtttcctcgtagtaacgccagcgaatctcatcaagaactctttgtgctttgaaaacagacatatgtatgcgtttttgtgctttgaaaacccgttcgaacttaagtagacgatcagttggaacttttcttgcgagtttccttagcccactcttcttcttc---tttatcctaggggtatactttaccagtttgaaacttgtcataaataaggttattccccgcctacctttattt-------------gaatcctatgg--attttgtttattctgaatctttctattctgaattc---agttaacgacgagatttagtatcctttcttgcactttcataactcgtgaaatgccgagtaggcacaaattctcccaatttgcgacctaccataggatttgttatgtaaataggtatatgttcctttccattatgaatcgcgattgtatggccaaccattgcgggtagaatgctagatgcccgggaccacgttactattgtttctttctcctccttcatattgaccttttctatttttgccaataaatgatgagctacaaaaggattcgttttttttcgtgtcacagctgattactcctttt---tttccattttaaagagtggcattctatgtccaatatct--cgatcgaagtatggagat-cagaataaatagaa--taatgatg-aatggaaaaaagag-aaaa-tcctttagct-ggataagggg--cggatgtagccaagtggatcaaggcagtggattgtgaatccaccatgcgcgggttcaattcccgtcgttcgcccatcgcattattgcaaattccaaaaatggaattttccatattcctagttacgtatttacttacggcgacgaagaataaaactatcactatattttttccttttcctagttcttcttccaagcgcaggataaccccaaggggttgtgggtttttttctaccaatgggggcttttccttcaccgcccccatgggggtggtccacagggttcataactacccctcttactacggggcgtttacctagccaacacttagatccggctctacccaaacttttttggttcaccccaacattacccacttgtccgactgttgctaagcagttttgggataccaaacggacctccccagatggtaatcttaaagtggccgatttaccctcttttgcaatcagtttcgctacagcacctgctgctctagctaattgcccaccccttccacgtgtgatttctatgttatgtatggccgtgcctaatggcatatcggttgaagtagattcttcttttttctcaaaaaaccccttcccaaactgtacaagcttcttccaaagcatacggctttctagatgtatatgacgatctctagac----agatggatc----ttatatgaatcgtatgatgaagtaccacatgagtggatatataggaaaggaatccaaatctgccgaatcgctcatgttatgatcttctacatcctaggtctccgcgttccgtcatctggcttatgttcttcatgtagcattcagatcgaatgactctatgaaattacgtcgatacttccacatattatgggtaacgtaggagacatccctattttcccccgggggtcttaattaccactgcttagctttcaattcgcctctgaccatcaaattaaatgtgaataacccgtcctcctctctttgaaacaaggggcgcttccggttctgtgcgtgcttcaaacaattttgtcttctccatattaccatatctctagagtcaataattttctatgaggaactactgaactcaatcacttgctgccgttactcaacagttttctgttgaggtctatcccgtagaggtagtcaaattggatcagtgatcgatttctaggtttcgtcgtaaacctaattggttacttccaattacgtaaatcaatagttcaaaccgcactcaaaggtagggcatttcccattgatataggaacttttgtaccagaaacaatagtatctccaattatagcccctctgggatgtaaaatatatctcttctcaccatccccatagtgtatgagacaaatgtatgcatttcgattagggtcgtattctatggttacgattctaccagatatgtctttttgattccgtcgaaaatctattttacggtataggcgc-ttatgacctccccctctatgccttgcggtaatgattcctctggcattacgacctttaccacaacggtgccgtccatggatcaaattatttcgtggattggatttcacttgcctgtctacggttcccttgcgtgtgctcgggataggtgttttgtataaatgtttcgccgtattattaagtattctcctttagttcttttctctatctagaagtggaatagaataacccggttgaagggtaatgatcatacgtctgtaatgcattgtatgtcccagaataggtcccattcttctaccctttccgggtagtcgatagctattcacagctactaccttaacaccaaagaagagttcgacccaatgctttatttctgtcttagtgaatcctgattcgacattagaagtatattgattctttcccaataaacgaagacttttttctgtaaatactgcgtatttgattccatccataaatcgactttccctcctatgctctgagttccagtatcgataagaattcgagttcttattgttcttatgttatggtatgaatataccataccaattcgttatgtatggatgatggatgagattccatggatag-agagccagttccaatagacttatggaacgttcccgttcgcgtgcatccagcaggaattgaacccgcaaatttgccaattatgagttgggcgctttaaccattcagccatggatgcttaacagggatcatcgtacatcgtaaataaccaattttcatatagaaagacatatcatag-aaaaatgaaatcga-----------------aaatattcggagatggcaaatattcggagatgactatgaaaacacctctctggatcctcgaattgaaagagagattgagagggatcaagaatcctaattctcgctatttggaatggatccaattctagtgagtctgactcatagtgatcatttctctttagcaaagaatgaccttggttatcaaaggattgaacaaccgggatccatttacttatgatacctagttgacattgataacaaggatctaatgaattatgagtttaatagatcc-----tctttagcagaaagacgtatattccttgctcattatcagacaatcacttattcccaaacctcgtgtggggctaatcgttttcatttaccatctcatggaaaacccttttcgttccgcttagccctatcgggtattttagtgataggttctataggaactggacgatcctatttggtcaaatacctaacgaaaaattcctattttcctttcattaaggtacgagggcttcttattccac-----aagaacgaaagcaccttttcattctttcatatactaggggtttttacttggaaaagacaatgttccatactaaaggattcgggtccataaccacgagttccagtgcactagatcttgtagcacttagcaacgaggccctatccattagtattccacataagaaatccattatagaaactaatacaattagattagctcttcatagacaaacttggggtttgcgagccaaggtaagaccggctcggg-----atcatggga-cccttttctatcagataggaggggctcttgtacaaaatagactt-ctaagtaataaccccatagatcctatatctatctat------at-----aaagaggcaatcgtgtcaggaagcgg---gtttttctttggcc-----aaacggtacttcgaacttggaacgagcatgaagagattaacgagacttctttctcttttgagttgttctggcggaccggtcgcgcaagatctttgctcttcc-----cccggaaccgatgaaaaaaagtgggtcgcttcttatggactcgctcagaatgattcttctct-----atctatagttcatggcctattagaagtagaaggtgctctggtgcaatccttaccgacagaaaaagattgcagtcaggttgataataatcgagtgccattacttcgtcggtccgaaccaaggaatccgttagaaatgttttgaaatggatattgttctctctttgatcagggattgctatatgaaaagaagtggagtttgaaaaagggaacggaatggtcaaaccggaactgctagaggaacgaattttcaatagcataacttgggctcctagaatatggcgcccttgggacaatctatttgattgtagggacaggtacgctgaatatgactggggattttcctatgggtattggagcgggtccaagcagattaaagaggatgagttgtcagagactgctatttattctaattatttctggta---tatttatcataaaa----aggaggaggtgcaagagactgattcggac--ttcttgcagagtggaacaatgcagtaccagacacgagatatatctttca-----aagaagaaggcttttttcgaataagccaattgatttgggacccttcggatccattctttttcctattcaaagatcaggcctttgtctctgtgttttcacgtcgagaattctttgcagatgaagatgaagagatggcaaagcggct-----------------------tagtaccagtacctggagaaaaaagcctcctaaac--------------------------------atatggctagcaactggttcaccaggagtacgcaagaaaggcaaaagcactacgaattattgatttaggaatgggaatgggctagaaccctgggttcttccttatataattaatgg-----tcttttcattctaatactctatccgagagttctcagtatttagcaaagct----gttcctatctaacggaaggctcctggatcaaatgacaaagacattgtttgtggagaaagaggtggcttttcccggatgaaatgaaaca--------------------------------------------------------------------------------------------------------------------------------------------------------------------------------------------------------------------------------------------------------------------------------------------------------------------------------------------------------------------------------------------------------tttgatttgtgtaacaggagaaagatttcccactccttagccgtaaagatatgtggccatgaaaaagggaggggattcagtggaacaggattggccgggcggtagagtcgtggaaacacttgttgattcctattttggaccctagctccatggaacaatatgctactgcggaaacatggaagaattgcaatcttagatcaaaacactatgtat-ggatgatatgaactgcctaaataagaattcttgagcgtcgaacaacctgagtactaactacatcaaacaatttgcattaatgaaactgtgtaaatccaccggataatcaaaaatacgcatgtctgatgaaatggttgttgctatctgcttccataacgaatccttgggttaactg-----aataagtaaagaaaattggccctttctcttcgtctcagatcgatggatcttctcaattggaagatctcccatatggataatacacattccagttgaccgagcctaatgctaattgttttgttccgaagcaaagatatccgcggaggccggttcgttcgtcctattctgatattcaggaccaagag-----gtactggattctctttcggataggccctgaaaggagaagaaaggctgaaatgccaacggacctctgtctattctctaattcacccgatccgatagtacccgtttttggaacgtccagtgccaaagtcactgaatgggtaagtcaccaatccaatccctttgacaaatcgggtgtcatattagatatcatattctata----------------tatatatatagaaatatc------------------atagaatagacatatagaatttttggtcgggaaattcgaatgaatcattgagtgaaaaaggagcaaagaatgacaaaagacgagactctactagtcttcactcttgtggt------ttcctcggtttctgttttcttattcgggatcttgcttttcatggttctcatctctgcaactcgcgattttcgcgagagaa------ccaaatccaagttggtgaagatcatgatttgggctggcatagtagt-----------------tattacctttgcaattgcggttcgaatctatccgatctttatc-----tttttgctcaaagaacgaataaaaccccttgtcgaaaccc----------------------------------tttatgataagcttccctggatctgggaagtttctctttcacggtattgggatcgt------------------------------------------------------------------------------------------------------------------------------------------------------------------------------------------------------------------------------tctgctttgggttctt----------tattatctccttcgagggatttttaggatcgttcaggcta----tatttagtctattttggcttttactgtctacttttctcagggagagggagatggttaaggacctcagaagatagaggagagcgccaggcgcagatttccggaatacttctacggggaatgctcattcaatgagcattctccatattatgccttgaaga-ggactcgaacctccacgctctttagcacgagattttgagtctcgcgtgtctaccatttcaccatcaaggc--------------------------------------------------atcttgaaagtgaat--------------------------------------------------cgtattccatgaatatgatatctatctaatgtgatatatggaatatatg--------------------------acaaaggtggagtcttggagtatttcgatcgatcggt------catataggcctgagtcagacatcaaatagcttcgatttgcattatccgtaggacaccttatatgtatcaaaatcgatatcaaaatcaa-------aaagatgta-caatccaatttctcgatt-caatagaagcccaaagaggtgcatatggtacc---caaataag-----gatag-gatagatatgt-caaaagcagg----------------------------tctgattacacctattcctaatcctaaatagaatgtaaggacgtagggatttctatgtaaacagagtatcctatttccataggctcgaatgaccccttctcataataagaatgtgcacggtctggtccggtatggaatgaacttataatctgatgatcgagtcgattccatgattataagttcataaccctagcgcccattcccattttgggcggaacagatctactaattcttttattccagttagtaagagggatcttgaact----aagaaatagacctagcagctaaaagagggtatcctgagcaattgcaagaatggggttcattgatattcctggtatagtagatgctatcacacatacagtcatactcaattcgatggaattgtttgatcttaaaggggatcttctataatttcgcacataaggggttatttcttggtttcgtccagtcattaataacttgattatttttagataatagtagatagaaagaacgctcgtaaggagtcctattgaaaccaagaaatataggcctgcttgccatccacaccagaatagatagagttttccgaagaaacctgctagtggaggaaggcctcctagggataagagacatagggctaaagagagagccaaaaaaggatctttcgtgtataatcctgcataatctcgaatgttatcagttccggtacgtagaccaaataatacaatgcaagcaaaagttcctagattcatggagatatagaacagcatataagttatcatgcttgcatatccatcatttgagtctccaacaattattccaataattacatatccgatttgccctatggacgaatatgcaagcatacgtttcatgcttgtttgagtaatagcaaggagattccccaatatcatgctaagaatagctaggatttccagaagaagatgccattcgtttgatgagaaataaaaaggaatatcgagaattcgcgtggctgaagctgaagcagctactttcgaagtaacagaaagaaaagcaacgactggagtgggggagtcagagtcgaaaagagga--ttcctcgcttctttctctcatgcaaaaccgtgcatgagactttcatctcgcacggctcctaagtgataaaagaaagaag-aactcgtcttctttcttttttgattaccttcctcgcgtatgtataagaccgaatccattctttttcgaaatcgatttcgaaaaagaactactaatccttaacttttcgaggaatccttcatcagtggttgtgaatgactgactttttcaatcctttcgaccttggttcc--gtaggagcaagtcag-aaaggttgagaaatagaaccatctgatttgattcgttctcaatagccatgagatgatcatcttagggtgatccttttgtcaacggat---gctcctattacactcgtagtctctgaa-ggatgagaacccactatgtagcatctacatcgataattcaagcattgtatacgtcattagtccgattctttgtaggaactacccgtaataacgagcttgcaaaatggatctgtttatcataaagagattcgttgttcctgaccctgcttcaccttaattgttatttgaac----aaaaagatcacaataaacttttggtaaaagttctgtcttggtcggagtggggatagcatttctcttctgcatgtctatggagttttgcaaaacccaaacacctcagagatagatatagaggtag----gaatttgtcgaacgaaccacactccttcgtagacgtcaggagtccattgatgaaaaggggctggggaaagcttgaacccaagtcctacagtgatggatataagcgcaattgaaattcctggggagttatacatttgtgtattgataagaccattcacaatttcttgaag--ctcgatctcccccccagatgaaccatatagccaagagaaaccatgaaccagaata-gaagagcttgccccacccatgagtaaatatttcatagtag-cctcattaga--ccgtaga---tctctcttggtata-tccagacaatagg-----taggaacataaactgaaacattctggagctacaaagatagttattaaatcgttagcaccacataaaaacattccccctagagtagctgttaatacgaataacagaaactctgttatagccatttctgtacattcaatgtactctacggatagaggaatacataaagttgaacataataaaataagaaattgaaagatttcgttgaaattgttcgtttggaaatttcccgaaaagctaattataggttcttctctccatcggaacaatagggccgttatgcttattactaaacttgttgaagagatgaaatagaaccaaggtctatctttttgatcagaggttgaatcgatcatcagaagaagaattaggccaaaaattaggatacattctgggaaaatgaaacttccatggaagagaagcaaatgaaacgctttcataaaaattctcgtagaatcgagaatgaagttttcattctgtacatgccagatcatgaattagtaactgcatccaatctccg--aaaagtcccgattgtttcga---tttttggaatgggatatttacggaatccccatgaataggatcaaaccttattccatgctatttccataagattcctctttcttattcttaagcaagcccccgagagggcttagttgatcatgatttctgttttctc---tttcttttcctttttgtttgtttcgagaaagatatcgtccgattctccttctattgattcttttccgatcgagatgtatggatccatgtgtctacatacctagattctgttcatggattaacgaaaatgtgcaagagctctatttgcctctgccattctatgagtcgcttcctttttgcgtatggcacccccactccctttggcagcatctactaattcggaacttaatttgaaagccatatttcgacccggacgcttttgggatgcttctaataaccaacgaatggcaagtgctcttccttgtttagatcctatttcaatcggaactttccgcgtcgatccttttttattacgtcttgtttttactcctatattgggagttactctacgtattgcttgacgtaaaaccaatagtggatttgtttctgtcttttgttgaatctttttcacggctcgatagagaatttgataagccaatgatttttttccgtctttcataatacggttaaccaccatgttaactaatcgattacgaaaaattggatcggattttgcagttcttttttctgcagtacctcgacgtgacatgagcgtgaaagaggttcaagaatccgttttctttttataagggctaaaaacgaatcacttatttttttggctttttgaccccatattgtagggtggatctcgaaagataggaaagatctccctccaagccgtacatacgactttcatcgaatacggctttccacagaattctatagggatctatgagatcgagtatggaattctgtttactcactttaaattgagtatccgtttccctccttttcccgctaggatcggaaatcctgtattttctatatccatacgatcgagtccttaggtttccgaaatagtgtaatgg-aaaaagaagtgcttcgaatcattgctatttgactcggacctgttctgaaaaagtcgaggtatttcgaattgtttgttgacacggacaaagtaagggaaaacctctgaaagaatttccatattgaccttggacatataagagttccgaatcgaatctctttagaaagaagatcttttgtctcatggtagcctgctccagtccccttacgaaactttcgttattgggttagccatacacttcacatgtttctagcgattcacatggcatcatcaaatgatacaagtcttggataagaatctacaacgcactagaacgcccttgttgacgattctttactgcgacagcatctagggttcctcgaataatgcgatatctcacaccgggtaaatccttaacccttcctcctcttactaatactacagaatgttcttgtaaattatggccaataccaggtatataagcagtgatttcaaatccagaggttaatcgtactctggcaactttacgtaaggcagagttgggttttttggggttgatagt-ggaaaagtcgacag-ataagtcacccttactgtccctctacagaaccgtacatgagattttcacctcatacggctcctcgttcaattctttcgaagggatccttttcctcgttcgagagtctccgccc-ttcttccactccgtcccgaagactaactaagaccaattgagtcacgttttcatgttctaattgaacactttccatt-------------------------tatgattaaaggagaagattgttcttttaccaaacatatgcggatcaaatcacgtcttataataagaagaagaaatctcttataataagaagaaatctttctcggtatcaatccccttgcccctcattctttgagaatcagaaggatccttttcgagtttacatttcttcatttggaatctgggctcttctatcttcgacttattttt--ttggctttattctttatttatttca------------tttcgatttttccctcttcctctatccctatcctct-aggtacagcgtttgcatcaatagagaaccttttcctctgtatgaatcgatattattccattccaatttcttcccgaaacttcccaagaaaaatcccgaattggatccaaaattgacgggttaatgtgagcttatccatgcggttaggcactcttcaaataggaatccattttc-----taactggctttcgtgctttggtgagtcgtccgagatcctttcgatgacctatgttgtgttgaagggatatctatatgatccgatcgattgcataagacccgcggtagcaatagaacggggaaagtatacagaaaagacagttcttttcaatttcgattatctatatattagttcgtttctatttctagatatct-----------atttctatatattagta---------------------------------------------------------------------ttagttagtagtacta-------------------t----------------tctattagttagcgat-cccggctctgtgagttctttcttccgtgatgaactgtcggcaccagtcctacatttt--ttctctgtggaccgaggagaaagggggctcagcaggaagaggattgtaccatgagagaagcacagaggtcaacccgcttcaaatatggaacatggattctggcaatgcaacggagttgggtcctcatatc-----gatccgaatgaatcagtctttctacagaggtcaatctttgcctat----taggcaagaggatagcaagttcgaaattctgtctcggtaggacatggatttctattactatgaaattcataaatgaaaatgaagtagttaatgggagggctaccattatcctttttcttgtatg-----tgttcctaagagaaggaatttgtccatttcatgtttcgaggtctc---aaaaaaagggcgtgg-----aaacagat-agaaactcttgaatggaaattgaaaagaaatgtagccccagttccttcggaaatggtaagatctttggcgcaagaagaa-ggggcgatccatatcatcttgacttggttctgcttcccctctttttttaagaataccgagtcgggttcttctcctaccagtatcgaatagaacatgctgaacaagatcttcttcatggaaacctgctcgatttagatcgggaaaatcgtacagattttatgaaaccatgtgctatggctcaaatccgtagtcaatcctattttcgataggaccggttgacaattgaatccaatttttccca-------------------ttatttgactatccataat-----agtgcggaaagaaggcccggaggaagag-----tggccttgagtttctcgcccctttgccttaggattagttaattctctttctcgatgggacggggaagggatataactcagcggtagagtgtcaccttgacgtggtggaagtcatcagttcgagcctgatt-atccctaaacccaatgtgagtt-ttttctattttgactt-actc-ccccgccacgatcgaacgggaat--------------------------------------------------ggataagaggcttgtgggattgacgtgatagggtagggttggctatactgctggtggcgaactccaggctaataatctgaagcgcatggatacaagttatccttggaaggaaagacaattccgaatccgctttgtctacgaataaggaagctataagtaatgcaactatgaatctcatggagagttcgatcctggctcaggatgaacgctggcggcatgcttaacacatgcaagtcgaacgggaagtggtgtttccagtggcgaacgggtgagtaacgcgtaagaacctgcccttgggaggggaacaacaactggaaacggttgctaataccccataggctgaggagcaaaaggagaaatccgcccaaggaggggctcgcgtctgattagctagttggtgaggcaatagcttaccaaggcgatgatcagtagctggtccgagaggatg-atcagc-cacactgggactgagacacggcccagactcctacgggaggcagcag-tggggaattttccgcaatgggcgaaagcctgacggagcaatgccgcgtggaggtggaaggcctacgggtcgtcaacttcttttctcggagaagaaacaatgacggtatctgaggaataagcatcggctaactctgtgccagcagccgc--ggtaagacagaggatgcaagcgttatccggaatgattgggcgtaaagcgtctgtaggtggcttttcaagtccgccgtcaaatcccagggctca-accctggacaggcggt-ggaaactaccaagctggagtacggtaggggcagaggga--atttccggtggagcggtgaaatgcattgagatcggaaag-aacaccaacggcgaaagcactctgctgggccgaca-ctgacactgagag---acgaaagctaggggagcaa-atgggattagaga-ccccagtagtc-ctagccgtaa-acgatggatactaggtgctgtgcggctcgacccgtgcagtgctgtagctaacgcgttaagtatcccgcctggggagtacgttcg-caagaatgaaactcaaaggaattgacgggggcccgca-caagcggtggagcatgtggtttaattcgatgcaaagcgaagaaccttaccagggct-tgacatgccgcgaatcctcttgaaagagaggggtgccctc-gggaacgcggacacag-gtggtgcatggctgtcgtcagctcgtgccgtaaggtgttgggttaagtctcgcaacgagcgcaaccctc-gtgt-ttagttgccactatgagtttggaaccctgaacagacc-gccggtgttaagccggaggaaggagaggatgaggccaagtcatcatgccccttatgccctgggcgacacacgtgctacaatgggcgggacaaagggtcgcgatctcgcgagggtgagctaactccaaaaacccgtcctcagttcggattgcaggctgcaactcgcctgcatgaagcaggaatcgctagtaatcgccggtcagccatacggcggtgaatccgttcccgggccttgtacacaccgcccgtcacactataggagctggccatgtttgaagtcattacccttaaccgtaaggagggggatgcctaaggctaggcttgcgactggagtgaagtcgtaacaaggtagccgtactggaaggtgcggctggatcacctccttttcagggagagctaatgcttatgcttattgggtattttggtttgacactgcttcacgcccaaaaagaaggcagttacgtctgagctaaacttggatatggaagtcttctttcgtttagggtgaag-----taagaccaagctcatgagcttattatcctaggtcggaacaaattagttgat----agtgataggatcccttttttgacgtccccatg---tccccccgtgtggtgtggcggcatggggatgtcaaaaggaaagggatggagtttttctcgcttttggcgtagcaggcctcc----ctttgggaggcccgcgcgacgggctattagctcagtggtagagcgcgcccctgataattgcgtcgttgtgcctgggctgtgagggctctcagccacatggatagttcaatgtgctcatcagcgcctgacccgaagatgtggatcatccaaggcacattagcatggcgtactcctcctgtttgaatcggagtttgaaaccaaacaaacttctcctcaggaggatagatggggcgattcaggtgagatcccatgtagatctaactttctattcactcgtgggatccgggcggtcc----ggggggggccaccacggctcctctcttctcgagaatccatacatcccttatcagtgtatggagagctatctctcgagcacaggttgaggttcgtcctcaatgggaaaatggagcacctaacaacgcatcttcacagaccaagaactacgagatcacccctttcattctggggtgacggagggatcgtaccattcgagccttt-ttttcatgcttttcccggcggtctggagaaagcagcaattaataggacttccctaatcctcccttcctgaaaggaagaacgtgaaattctttttcctttccgcagggaccaggagattggatctagccataagaggaatgcttggtataaataagccacttcttggtcttcgaccccctaagtcactacgagcgcccccgatcagtgcaatgggatgtggctatttatctatctcttgactcgaa-------atgggagcagagcaggtttgaaaaaggatcttagagtgtctagggttgggccaggagggtctcttaacgccttcctttttctgcccatcggagttatttcccaaggacttgccatggtaagggggagaagggggaagaagcacacttgaagagcgcagtacaacggggagttgtatgctgcgttcgggaaggatgaatcgctcccgaaaaggagtctattgattctctcccaattggttggatcgtaggggcgatgatttacttcacgggcgaggtctctggttcaagtccaggatggcccagctgcgccagggaaaagaatagaagaagcatctgactctttcatgcatactccacttggctc-gggggggatatagctcagttggtagagctccgctcttgcaattgggtcgttgcgattacgggttggctgtctaattgtccaggcggtaatgatagtatcttgtacctgaaccggtggctcactttttctaagtaatggggaagaggactgaaacatgccactgaaagactctactgagacaaaaagatgggctgtcaaaaaggtagaggaggtaggatgggcagttggtcagatctagtatggatcgtacatggacgatagttggagtcggcggctctccta-ggcttccctcatctgggatccctggggaagaggatcaagt-tggcccttgcgaatagcttgatgcactatctcccttcaaccctttga-gcgaaatgtgg-caaaaggaaggaaaat-ccatggaccga-ccccattgtctcca-ccccgtaggaactacgagatcaccccaaggacgccttcggcgcccaggggtcacggaccgaccatagaccctgttcaataagtggaacacattagccgtccgctctccggttgggcagtaagggtcggagaagggcaatcactcgttcttaaaaccagcattcttaagtttaagatcaaagagtcgggcggaaaaaggggagagctccccgttcctggttctcctgtagct---ggattccccggaaccacaag-aatccttagaa--tgggattccaactcagc--accttttg----------------ttttgagattttgagaagagttgctctttggagagcacagtacgatgaaagttgtaagctgtgttcgggggggagttattgtctatcgtt-ggcctctatggtagaggtagaacccgtcggggaggcctgagaggcggtggtttaccctgtggcggatgtcagcggttcgagtccgcttatctccagcccgtgaacttagcggatactat------gatagcaccgaattttgccaattcggcagttcgatctatgatttcgcattcatggacgttgataagatccttccatttagtagcaccttaggatggcatagccttaacgttaatggcgaggttcaaaagaggaaaggcttgcggtggatacctaggcacccagagacgaggaag-ggcgtagcaagcgacgaaatgcttcggggagttgaaaataagcatagatccggagattcccaaataggtcaaccttttgaactgcctgctgaatccatgagcaggcaagagacaacctggcgaactgaaacatcttagtagccagaggaaaagaaagcaaaagcgattcccgtagtagcggcgagcgaaatgggagcagcctaaaccgtgaaaacggggttgtgggagagcaatacaagcgttgtgctgctaggcgaagcggttgagtgccgcaccctagatggctaaagtccagtagccgaaagcatcactagcttacgctctgacccgagtagcatggggcacgtggaatcccgtgtgaatcagcaaggaccaccttgcaaggctaaatactcctgggtgaccgatagcgaagtagtaccgtgagggaaaggtgaaaagaacccccagtgggtagtgaaatagaacgtgaaaccgtgctgagctcccaagcagtgggaggggaaagtgatctctgaccgcgtgcctgttgaagaatgagccggcgactcataggcagtggcttggttaagggaacggaacccaccggagccgtagcgaaagcgagtcttcatagggcgattgtcactgcttatggacccgaacctgggtgatctatccatgaccaggatgaagcttggatgaaactaagcagaggtccgaaccgactgatgttgaagaatcagcggatgagttgtggttaggggtgaaatgccactcgaacccagagctagctggttctccccgaaatgcgttgaggcgcagcagttgactggacatctaggggtaaagcactgtttcggtgcgggctgcgcgagcggtaccaaatcgaggcaaactctgaatactagatatgacccaaaaataacaggggtcaaggtcggccagtgagacgatgggggataagcttcatcgtcgagagggaaacagcccggatcaccagctaaggccc-ctaaatgaccgctcagtgataaaggaggtgggggtgcaaagacagccaggaggtttgcctagaagcagccaccctttaaagagtgcgtaatagctcactgatcgagcgcccttgcgctgaagatgaacggggctaagcgatctgccgaagctgtgggatgtcaaaatgca-tcggtagggga-gcgttccgccttagagggaagcaaacgcg-aaagcgagggtcgacgaagc--ggaagcgagaatgtcggcttgagtaacgaaaacattggtgagaatccaatgccccgaaaacccaaggtttcctcc-gcaaggttcgtccacggagggtgagtcagggcctaagatcaggccgaaaggcgtagtcgatggacaacaggtcaatattcctgta-ctaccccttgttggtacggagggacggaggaggctaggttagccgaaagatggttataggtttaaggaca-caaggtgaccctgctttttcagggtaagaaggggtagagaaaatgcctcga-gccgaggtccgagtaccaagcgctgcagcgctgaagtatgagccccgtggactagccattgcttctccacgaggctcataccaggcgc-tacggcgctgaagtatgtaacccatgccatactcccaggaaaagctcgaacgaccttcaacaaaagggtacctgtacccgaaaccgacacaggtgggtaggtagagaatacctaggggcgcgagacaactctctctaaggaactcggcaaaatagccccgtaacttcgggagaaggggtgccccctcgcaaaagggggtcgcagtgaccaggcccgggcgactgtttaccaaaaacacaggtctccgcaaagtcg--taagaccatgtatggggg-ctgacgc-ctgcccagtgcc-ggaaggtc--aaggaagttggtg-aactgatg-acagggaagccggcgaccgaagccccggtgaacggcggccgtaactataacggtcctaaggtagcgaaattccttgtcgggtaagttccgacccgcacgaaaggcgtaacgatctgggcactgtctcggagagaggctcggtgaaatacacatgtttgtgaagatgcggactacctgcacctggacagaaagaccctatgaagctttactgttccctgggattggctttgggcctttcctgcgcagctta-ggtggaaggcgaagaaggcccccttcc-gggggggcccg----agccatcagtgagataccactctggaagagctc-ggattctaaccttgtgtc-agacccgcgggccaagggacagtctcaggtagacagtttctatggggcgtaggcctcccaaaaggtaacgg---aggcgtgcaaaggtttcctcgggccagacggacattggtcctcgagtgcaaaggcagaagggag--cttgactgcaagactcacccgtcgagcagagacgaaagtcggccttagtgatccgacggtgccgagtggaagggccgtcgctcaacggataaaagttactctagggataacaggctgatcttccccaagagtccacatcgacgggaaggtttggcacctcgatgtcggctcttcgccacctggagctgtaggtggttccaagggttgggctgttcgcccattaatgcggtacgtgagctgggttcagaacgtcgtgagacagttcggtccatatccggtgcgggcgttagagcattgagaggacctttccctagtacgagaggaccgggaaggacgcacctctggtgtaccagttatcgtgcctacggtaaacgctgggtagccaagtgcggagaggataactgctgaaagcatataagtagtaagcccaccccaagatgagtgctctctcctccgacttccctagagcctccggtagcacagccgagacagcgacgggttctccatccatacggggatggagcgacagaagtatggaaataggataaggtagcggcgagacgagccgtttaaataggtgtcaagtggaagtgcagtgatgtatgcagctgaggcatcctaacgaacgaacgatttgaaccttgttcctacacgacctgatcaaatcgatcaggcacttgccatctatcttcattgttcaactctttgatgaaaa-----gatgaaaaaa-ccaaaaaaaagctctgcccttccatctcttggatagatagagagggagggcagaggcctttggtgtcccttccagtcaagaattggggcttcacaattactagccaatatttctctcatgcctttcctcgttcatggttcgatattctggtgtcctaggcgtagaggaaccacaccaatccatcccgaatttggtggttaaactctactgcggtgacgatactgtaggggaggtcctgcggcaaaatagctcgatgccagaatgataaaaagcttaacacctcttatttgactttttcactattttgaaatacgaaaaagatccaaatccaaaatgcaaaggtcgtcttattcaaaacctcaatcatcacatcccctctctcccacttcacacctcggaacgcactgttcttatagagagaaaggcgctttcccatcttcttaacccgaaatgaaatggctgaggagaagaaggttccttttggggggtacccccgggaagagatccagtggagacagggtgggcctgtagctcagaggattagagcacgtggctacgaaccacg-gtgtcgggggttcgaatccctcctcgcccacagccttccaaagggggaaggacctttactttccccctgagggtaggaaaatcatgatcgggatagcggacgtaaagctattgaacttgggtatgctctttcctttccttttgtcgaagtggaatcgtagaacagaatgtgatacgatgagatag-aatgcaatagaaa------caaggatagcgaacgggttacctactcctaagggtcaaagcaagccctttaattcaattctttattct--------------tacattaaagaatgaatcaaatctccccaagtaggattcgaacctacgaccagtcagttaacagccgaccgctctaccactgagctactgaggaacaaggggagattcgacctcctagagttcaactcccgctctcaacccatgaacaatatgagtccgaagcttctttcgtaactcccggaatttcttcgta-gtggctccgttccatgcctc---atttcatagggaagccc----aaagtagctctatttcattctatttcacttcctagcacttcctatcatttaatatccatccc--tttggtcttattgacataagagatgtcatttatagtctatctctttctatatatggaaagtcaagaaattctcatcgaaacatcgagaaattgtgcatatagaaaactctaaagaaagaaaaaaaggagacccatgccatgattttcaaatct---------tttctactta-----------------------------gtagtctaagtttctcgatgaggataattaattcggtcgttgtggtcggactctattatggatttctgaccacattctccataggtccctcttagatcttctttctccaatcttggattagggaagaaggagatatccgcgactactggc--ggtttcattatggggcagctcatgatcttcatatcgatctattatccacctctgcatctattctttcttattcttagctaaacgggtggaagatccatccaatttgg-----ttatatcatggactcgaaaaa----cggatctgaatgtgactgaaatgcacgatcttcacaggtatcacttttcacgatacct-----------aaaaggtggaatagcgattttcgaaccatttc-----ctataagagaa-----gggtttccattactttgagaaatggattc-tatatcaaactatagctattgcattaaaga-----agaaaagaaactaatagaagtcgaagacgcggaatggtagtgaatagagagaaagattcttctgattttcttgttcctgaaaatattctatctatctcctagacgccgtagagaattgagaattttcatgtctttcaattctcgtactcgtaattggaaagttacggaaggagatccatcattttgcaatgaaaacaaca------taaaaagctttggacaatttcgaaatcaggccaagcgtcttaatacatatgcaaaaaaattcattattggcccaccattgattagaagatttagcttgtatgaatcgctattggtttgatacgaataatggcagtcgtttcagtatgttaaggatacagatgtatccacaattcatttagagttacttaatagcctatttcttatacc------------------atatctctatcccgtgaaattctcgagccgaaagatggatgcatatgctgtgtttcattttgctaaatgatatcaattaaatggtgtatcaattccataaattggatatagcaataaataaatcagcaaaattcttt----tat-tttagatagaagaaatgttttttctatctaaaata----aaagaatgtacccttctatccaaatccaatttgcatcgataaaataaatccaa-------attccagtagtagatgaataattgcaaatttttgtgtgtacgagattagaataacttcaaaataactgacataattttagatttttcctgatcagaaaaatacatgaaaaagaaaggaggtagaaaaatttttggatttatggttaaagaagaaaaagaagaaaacaggggttctgttgaatttcaagtattcagtttcaccaataagatacggagacttgcttcacatttggaattacacaaaaaagatttttcatcggaaagaggtctacgaagacttttgggaaaacgtcaacgtttgctggcttatttggcaaagaaaaatagagtacgttataagaaattaatcagtcagttggatattcgggagcagtaatttaatcgttcgaa-tttttttcttatttta--------ttagtagtc-----------------------ttatagtagtcttagatttttcattttgatgagcctcgttttgaggaattca------------------tggaataatccattttcatggaataatgaattaaggaagaaaggatatgagtctaccgcttacaagaaaagatctcatgatagtcaatatgggccctcaccacccatcaatgcatggtgttcttcgactgatcgttactctcgatggtgaagatgttattgattgtgaacccatattaggctatttacacagaggaatggaaaaaatcgcggaaaaccgaactattatacg------------------------------------------------------------------------------------------------------------------------------------------------------------------------------------------------------------------------------ggggaggg--------------------------------------------------------------------------------------------ggataggaagagagatgg-------------------------------------------------------------------------tagaaggagataggaa-----------ggggaataggagggttccttaggcatgagatggg---agaattccttaag-----aaagaaaaaagaataagaacacggatacataacataaaaaaaagaatagataagacgat-------------------------------attcgccccccccctacatatttaatttcttctcctatacaaaaaccagcaagacctactccattggtaattccatcaatgatacccttatcaaaaaactgcgttagttcggttaatcctcttatacccagggtaaagaccctagtatagaaaatatctatataaccacgattatatgaccaactgtatatccttttttt------tacttgatcc------aaaaaggactttttcggattcc------cttttacaaggaaatttattaaatttattaaatccaaattctgaaaaaaagaataagcagatccatagaagatatatg-ctatgaatagaccaaaaatagctagacttacagaggaagttgcattagtgataaattcatatgaatttatggaagaattagaactttcctggaaaaagtttattgatggagttagccactttgataatatggttaactccactactccattatccattactccattatcaaaatggattcctatggatccaataaacaaagtaaaaagcagtaatataagaagagggaatagcatagtatttcccgtttcatgaggatagacagaagtttttttagccccaaaggaagtactaaaggatcctatcctacttcttgtattacc------------atgaattttggatatattttgtgaaaaaaaagaaactccactcttcgttgttgataaaacgaaatctctattgactcctttgggtatcctttttccccataaggatattgaatacaacgaaccctctttagtgctactgtaattttgaaaatgaacacgcaagtacccatcaaaagtaagtaaatatacccgaaacatataaaacgcagttaatcctgcagtaaaagaggctattattccaaaaaagggtgaatacaaccaactattactaaggatttcatctttggaccagaagcaagcaagaggcggaataccacaaagagaaagtgtgccccataaaaaagtagttcttgtaattggaacgtattttcttaaaccacccataaaaaccatattctgacttttatctggtgaatatccaacaaggggttccattgaatgaataacggatccggaccccaagaacaataaagctttcgaataagcatgagtgattaaatgaaataaagcagcttgataagaacctatacctagagctaacatcatataacccaattgagacattgtagaataggctaagcttcttttaatatctctctgagcaagagctaaagtagctcctaagaagagtgttattgtacctactaaagaaatgaaactcattataaaaggtagggatatgaaaagaggaagaagtcgagctagaagaaaaatccccgcagcaaccatagttgctgcgtgtataagagccgaaatgggagtgggtccttccatagcatcgggtaaccatacgtgaagagggaattgtgcagatttcgcaactgcaccaaggaataaaaaaaaggcacacaaagtagtaaataagaaattaatcccattattaggaatccagttattagctattttgaacaaatcccgaaattctaaactacctgttatccaaaaaaaacctaaaattcctaataacagaccaaaatcccctacacgattagttacaaaagctttttgacaagcactcgctgcaattggccgtgtaaaccaaaagcctatcaataaataggaacacattcccacaagttcccaaaaaaaataaatttgtatcaaattggaactagtaaccaatcccaacatggaagtattgaaaaaacttatataaacaaaaaatctcaaatatccttcatcgtgagacatataatcgtcactataaataagaaccaggattcctacagtagtaattagtattaacataatagaagtaagcgggtcgatcaagtatccaaattctaaggaaaaatcattattgatggtccaagaccatagatattgatagatagaacttccatttatttgttgaatagacaggtgaactgagaataccatagctatacttaagaataaaacactaggaaaaacccatatgcgacgaatattttttgttgctgtcggaataagaaaaagtccaaaccccattgacataataactggaagtgggagaagagggattacccatgcatattgatatgtatgttccataagaaaagaa-----attgtaatttttacttgaaatttatacttcaatttttctataaaat-----aa---aattgtttccgattcacca-----attcttatctctttctgaaggaatt---aaaaaaaaaaaaaagataag-aaaaaatactggaattcttaatttttcca-aatttatctcattgaaataatcaaaaattaataattggtttagttggttaaattcaaaaa--gttaatcaaataacttcgttacctagttattacct-----aaagaaggatatttat----taaaacac------aaaaaaagattgaatcattttacttt-ct------------attcatttttgtatttctttctattaaa------acgaagtagttctcttgtttcgta----act--gattgattgaatcccaatta------aaacc--------tatgtt-----tatag------gaaattctagaatattccttact-tcatctagaactgaaatcctaatgattag-aattacctaagttttagaatgtcttgtttaagagactaagta---ttttttttgttttcattgg-----aattcaattatggaatac----------cattctgaacttaattaactat--------------------ttgaattttc----ccttctttttatcccccaccttat-----atcttatacgggggataggctc-----ccatatatctatatatg--gggtatacttga-tatataaa-------------------------ttgatttaaatagaaaagct-----------------ttgtatatattctatattatta------------aagct-ttgtataaaatatat----------------atgaaaaatatgct-aaaaaactcttgt--cttatccgcattagacgaaa------tgaagtaaaaaataattcata---------------------------atttcaatatctttcagtat-----------------ctaagaataaatactaagaaaaagca--------------------------------------------------gaaagaaggattgatttgcgacaataaatgtctttcacatacaactag------aaaaaagtaatctcctttttgaatggcagttccaaaaaaacgtacttcgatgtcaaaaaagcgtattcgtaaaaatctttggaagaaaaagacttatttttccatagtacaatcttattctttagcaaaatcaagatcattttccagtggcagcgagcatccaaaaccaaagggtttttctgggc----------aacaaacaaataatctagttttggaataatctgaattggcctatcc-----caaagaaattccaattattt-aatat----------aaataattcggattaatta--------atgaatg-------tacttttctgtgtcgaattcct--------cggtacaatattcttagaac---taaccc-----------ctctgatatatagaacaaaag-------tttttggtatactgtgtcctaagtattcttttact-------a----------------tcaatgaactt-------ttcataataga--------atcctcataataaaataaaatatgagaattctattatga---------------------aaagtagagtattcttgcaataggacttacaacttctacct-----------atcttatccaaaatccacaaat-----aaattggtttaggctt-----ggtaaatggtattaatataataagagcataaaggttttcatcttagaaaaatttctaggatccaaaattc--tttgtatttaatgat---------gaaattctaatggatagatagaaaaggttttttggattttgtgcattgcattgaaagaatctttcaatcaaatttaaacgagaaactaatt---agaaaataattagttctat-------at-tgcaactga-gaaaaaa-ctgttccaactcttttaagct------ttgtttctattgggtaagacaagagt-----ttattgttaaaaaa----aaattcgcaacgatactac-caaacgaagtctattttaataaagattctaatgttcctaaattctatggactctcccaatctcgacgattcgcgagaaaataac-tattattcttttaagttacctaattatttcaagttagccgccatggtgaaattggtagacacgctgctcttaggaagcagtgctcaagcatc-tcggttcgagtccgagtggcggcattctcgaaaaagaatacaatagattagaaaa-----aggattcaattcgaaatttccaattttgtaaagggacc-actccttatgctatttgcaactttagaacatatattaactcatatctctttctcaaccatttcaattgtgattacgattcatttgataaccttattagttcgtgaa------cttgggggattacgtgattcgtcagaaaaaggaatgatagctatttttttctctataacaggattcttagtttctcgttgggcttcttcgggacattttccattaagtaatttgtatgagtcattgatcttcctttcatgggctctctatattcttcatacgattcctaagatacataactctaaaaatgatttaagcacaataactacgtcaagtactattttaatgcaaggctttgccacgtcgggtcttttaactgaaatgcatcaatccacaatactagtacccgctctacaatctcagtggttaatgatgcacgtcagtatgatgttactaagctatgcaactcttttgtgtgggtctttattatccgccgcttttctaatcattagatttcgaa-----agaatttcgatttctt------ttctaaaaagaaaaaaaatgttttaattaaaacatttttttttagtgag---------attgactatttctatacaaaaagaagtgctttaaaaaacacctcttttccttcatttccaaattattacaaatatcaattaactgagcgtttggattcttggagttatcgtgtcattagtctagggtttacccttttaaccataggtattctttgtggagcagtatgggctaatgaggcgtggggatcttattggaactgggatcctaaggaaacttgggcatttattacttggaccatattcgcgatttatttacatagtagaacaaatccaaattggaagggtacgaattcagcacttgtagcttcgataggatttcttataatttggatctgctattttggtatcaatctattaggaataggtttacatagttatggttcatttacatta-ctatctaaatgattacataacataaaaccttcatgaa---atga----------------------------aagtttttttccatttttgtttg-atttgagaacccctt--gaacgccttctcaaa-----gggttctcaaaaa-ttcga----gatagatctaa------ttagacttttttacttttttct--------------------gaattattt-------------------ggtttttccactat-ggaa-------tatagagcggactagtt------aaaaaaaaag-aaaatcctatttagg-ataataattggataagagagcctctaccctctcaacggatagcgagagaacaaaatctggataaataccaattcctattactggtaaaaagatacagattaaaagaaagagttctcgtggtccagaatccacaaaatttgcgtttggaacatgaaatagcttgtatccatagaacatctggcgtaacatagataataaaaaaataggagttaatatcattccaattgccattacaaaagtaattagcatttttggcattaacagaaattttggactagtaattagtccaaaaaatactactaattctgcaacaaaaccgctcattcctggcaaggcaagagaagccattgaaaagctactaaacatggtaaaaatttttggcattgggatagatatcccccccaattcctcgagataaacaagacgcattctatcacaagttgttcccgccaagaaaaaaagtgtagcaccaataaatccatgggataatatttgtaaaatagctccattgagtccaatgttggttatggaaccaattcctataattatgaaacccatgtgagatacggaggagtaggctattctttttttgaaatttcgttgaccaaaagaagtcgaagctgcatagattatttgcatcgctcctattattaccaaccagggagaaaatagataatgagcatgaggtaacaattccatgttgatccgaatcaatccgtatgctcccatctttaataggattcccgctaaaagcatacatgtactgtaatgcgcttccccatgggtatctggtaaccacgtatgtaggggtataatcggcaatttgacagcataagcaataaggaagccaaaataaaatagtatttccaatgttgcagggtatgattgattaattaatctttccaaatctaatcttggttcgttgg------aatcatataagcccatacctagaactccgattaagaaaaaaatggaaccgcctgcagtatacaaaataaactttgtagctgaatacagacgcctctttcccccccacatggataaaagtaagtaaacaggaattaattctaactcccacatgataaaaaaaagtaaaaggtctcgcgaagaaaataatcctatttgaccactatacattgctagcatcaggaaatagaataatcgcgaattccgggtaactggccaagccgctaaagtagctaaagtagtgataaatcctgtcaataaaatagatcctaatgaaagtccatcgattcccaatctccagtggaaatcgaagacatctatccatttagaatcctcctttaattggattaagggatcctccaattggaaatgataacagaatgca---taagtcattagaaggaattctaataaacaaatagatatagtataccacctaacgattttgtttcccttatgaggtaaaaagaaaattaatgaacctgcaaatatcggcaaaacaacaagtattgttaaccaaggaaaataactcatgataaagtgataaagacaagatacgttttgaccagaaaagcccgtgctc-----gattatttcgagcacaggcttcttcggtaaagaggaatcagacgattcaagtggagt------tttttgtaacgt----atcaataagatagagccatgctgcgggttgtttcaggccc---------------------------------------------taaataaacgcggacacttaaaaaatctgttgggcaggcagattcgcatctcttacaacccacacaatcttcggttctcggcgcggaagcaatttgcttggctttacatccatcccagggtatcatttctaatacatctgttggacaagctcgtacacattgagtgcatcctatacatgtatcataaatttttacggaatgtgacattggatctataaattttcc-ttttcaacataaaaatttt-cgatctggtaaaaatgaaattagtactat-----------------------------atgagtca--------tatgtattgtagacaccagacgaagcaatggtttatccaaacttcaac------------------------aaataatg---caatatat-----ttcttaatccgtttgtgagaaagcgtgaaaagagccaagagacttgaattttgggcttcaacaat--------------------------------cataattatacgaattgtac-atacgaattcgaattagacaa-----taaattggctatcgtgttttcaatataaattattgcaatattcaaattgcaatatcaatgaat------cgaaaaaattcaa------------------------taag-taaaaaag---------aatactatgcaataatctactc------aaaaaatagatattctcaaataatattaagaaataataataagaaa---------------atagtattccatttctattcatctta-atattcca---------tattgttatatgtgcgcc--------tttgtttagaggattctatgtct---------------------------------aattattcaaaaaattagattgattgatacgagttgatttcctgttacgatggatggaagaaagaatggatagtccaatagctgcttcagcagccgcaagggctataacaaaaattgcgaaaatgtctccttttaattggcgattatcaaatagatcagaaaatgttacgagatttagattaattgaattcagtataagttcaagacatattagagctctaaccatgtttcggcttgtgatcaatccatagataccaatcgaaaataaatagacactcaaaaaaagtacatgctcaaacatcattaactaactccttatcaatgtcgattcatttcaatatgaggac-aagaat-----tgaaccgattcaattaattagaatagaacaattacacaacaaaagagaaaagaaggta------------------tttgttggc-agtagatgggttttact-aaatccaaattaggattctttagttattt-------------attttagttacttaattctaagaattttgactcattctaagt-------atttcttattgccgagccatagtaattgcacctattaaagaaactagaagaattatggaaatgagttcaaacggaagataaaaatcggttgctaaatgaatcccaatttgttgaacgttatttatgagaccctgttctactatttggtttgatcttgtagtccaaagaattccataccatgacgtatctgggatagtagtcattagtgaaaaaggaatagttatacaaacgagtgaagtgaatccatctccaatagtccaataattcttatctttagaccattctgagccatttacgaacattacggcaaatatgatcaagacatttatggcccccacataaataagaagttgtgcgacagctacaaagtaggaattcaataaaatatagaataaggatatacaaacaagaactaatcccagggaaaaggcagaataaattgggttggtaagtaatactacacctagaccccctagtagaagaacaaatcccccaaatagcacaagaacctcatgtattggtccaggtaaatccattatggataagaagaaat-----t--aatagtatgaaatttttcatgaactaactaaaactaaaagattcaaggaaggaa----aaagggattaggatatttttt--------tgtatataag----ttgtatagttagaaatcac-----atcacgaaaatctactctcatttt-------aaatcaggagtaatttgc-----------aataagcag-tagttattcgtttttctttatag---------------ttagtaaagaa-----ctattggatttttctagca----aaaaagaaaaaatc-------ctagtaatcagtaatcgttcttgaattccaagatttttcttcgtctattttactttgactttgagtcgaattcctaattgtttgaattgtgtaatctcccattatggagattggtaaccgactcaaagcaatttgattgtaattcaattcatgacgatcataagtagaaagttcatattcttcagtcattgataaacagcttgtcggacagtactcaacacagttaccacaaaatatacaaactccgaaatcaatactataattaagcaattgtttccttttaatatccttttcaaatctccaatccacaaggggtagatctatcgggcatacgcgaacacatacttcacaagcaatacatttatcaaattcaaagtggattcgcccccggaaacgctccgatgtaattgatttttcataagggtagtgaatcgttataggtaaacgatttgtgtgggataaggtaattatgaaactttgaccaatgtaccttgcagcacgtattgtttgttgaccataactcatgaacccagttaccatagggaacat----attagaaa--tatctattctatgaaaa-aaggtatgtttctttctcttgtttgagagaac------ttttgtgttgaaaatattctta----ctgttattgtat-tatctta------tttatagtgaaacaagttgagaagaagttgttaataagagattgcccagggaaataggtaaaagaaatttccatccaagatttaataactgatccattctcatcctgggtaaagtccatcttattgtgatagaaatgaagagaaataaataagctttagttaatgtaataaggatacccattgtcatttccaaaattccaaccattttattcatttggaataatccaaaaatggatatatagggaatagagaaattccacccgcctaagtagagaactgttacaaataaagaggaaactaataaatttaggtaagaaacaagataaaataaaccatatttgataccggaatattcggtttgataacctgctactaattcttcttctgcttctggtaaatcaaagggtaatctttcacattcggccaaagaag--aaattagaaaaactag-aaaacctataggctgacgccaaagattccatccaaaaaaaccatattttgactgtgcttcaactatatcaactgtacttgaactgttagataatcatagtcgatgataacatcacagttcccaccgctattccaaaaccgtacatgaaaccttagcttcatacggctcctctatgatcagaaa-aaaggaaaggactg-----tttcggtattacccccctgggcgtagatagaatt-------aggtaagataaaatcaattggaaagtcctaaattagaccaaaggaattccgtctgctagaataagaaaaaagcgcttcc-gaattgatctcatccttta------taat--------gagaatttttctttgttcagtaataactta-atcttggaataaaacac------------tcgctatat-----caattaataaatggaaagaatt-gg-----gcattagttcatgaggaattctgtatgaatatgg-------atagaggaaggaaagaataaataaagat-cctttttttgtattgcattccatatcttttgtcctattcttctttccccgggta-----gggggtacttaaaaag-aaaaaaggaataaa-gggttaattcg-ttcttgatagcc--atttccttaacaagtgaatggga-gca-tactctggatcggaatccg-aagaaagtactacttgatcatttccactaatttcaagtccttattatgattccttttatgaggaaaagtctctaatgccttagattccctcattactaatcctttatgtactttag-tgttcctaaccgctcactaacttttgatggattccccttatg--attataag-------ttatag-----taataactaggaatattctagtaatggaattccata--------tcgcgaatcctttattcttgcccgcttcaagatatgatgactaatcaaaaaatctcaatcttggggtaaagagtttacactg-cttatatttacttcaacttttttcttgta-cgtaggaaatgagattttt-tctttttactacaaattaaaaagctgttttgtttcactcatatagctatctagtttaacttaccaacccgaatacagaataagaaaaggaagataaatattcaatggattttagagg--------aaagagatcctattttaacgaatcacacgtagagatattgctagcacacaaaaagttaatggtatttcataactaatagattgagcagcagctcgtagaccgcctgaaaaagaatatttattatttgagctatatcctgccataagaagaccaataggagcaatactggaaatggcaatccataaaaaaacaccaatactaagatcggctaaaacaaaacgatatcccaaagggataactaaaaaacttaataaaattgatatgactgctatagagggtccaatgctaaataaaggaatatctccccgggatggtaggatatcttctttaaaaagtagcttagttccatctgctatagcttgaagcagtcccagggggccagcatattcaggaccaatacgttgttgtatcgatgcggatatttctctttctaaccacacaattacgagtacttctattgtgattcccagtaggagggtcaaaatgg---gtagaatccatatcagtccatagacttcttttaataattccgatttcgaaaaagaattgatagtttctacctctaccctatctattatcatttcaacgatcaacttcccccataatgatatctatactacctaatatcgtcatgatatcagccaatttcatttttttaactagctgaggaagaatttgcaaattaataaaaccgggtggacgaattttccatctccaggggaaaagactatcatctcctaccagataaattcctaattccccttttggagcttctactcttacataaagctcttgctttgacaattcaaaattgggcgaaggttttttaccaagaaatcgatattcaaaatcattccattcgaaattctttgctttcttaaagcgccggacttctaaattctcataaggtcctccaggaattttctctacagcctgttgaataattttgatagattccctcatttcaccgattcgtattaaatagcgagctaacgaatccccttctttttgccattggacttcccaatcaaattgattgtaagactcataaggatcaactttacgaagatcccattgtattccagaagctcgtaacatcggtcccgataagccccaatttactgcttcttctccgctaataaaaccgactccttcaactcgttctaaaaaaatgggattctgtgtaataagttgttgatattcaacaactcctcgtaaaaaataatcacagaaatctaaacatttatcgatccatccataaggtagatcggcagctactcctccaatgcgaaagtaattatgcatcattcgcatacctgtagcagcttcaaatagatcgtatatcaattctctctctctaaaaatatagaaaaaaggggtctgtgcgccgagatctgccataaaaggtccaagccataacaaatgagaagctatacggctcaattctagcataattaccctaatatagctggctctttggggtacttgaatattctccaagaattctggtgcatttaccgttattgcttctgtaaacatagtagctaaataatccca"/>
                    <sequence id="seq_Agrostis_s" taxon="Agrostis_s" totalcount="4" value="--aaagaaata-cccaatatc--ttgttccaacaagatattgggtatttctgg-----cttttctttcttcaaaaa-----ttcctatatg-ttagcagaaaaacc-ttatccattaatagatggaacttcaagagcagctagatctagagggaagttgtgagcattacgttcgtgcattacttccataccaagattagcacggttgatgatatcagcccaagtattaataacgcgaccttgactatcaactacagattggttgaaattgaaaccatttaggttgaaagccatagtactaatacctaaagcagtgaaccagatacctactaccggccaagcagccaagaagaagtgtaaagaacgagagttgttgaaactagcatattggaagattaatcggccaaaataaccatgagcagccacaatattataagtttcttcctcttgaccaaatttgtaaccctcattagcagattcattttcagtagtttccctgatcaaactagaggttaccaaggaaccatgcatagcactgaataaagaaccgccgaatacaccagctacacctaacatgtggaatggatgcataaggatgttgtgctctgcctggaatacaatcataaagttgaaagtaccagatattcctaaaggcataccatcagagaagcttccttgaccaatagggtaaatcaagaaaacagcagtagcagccgcaacaggagctgagtatgcaacagcaatccaaggacgcatacccaaacggaaactaagttcccactcacgacccatataacaagctacaccaagtaagaagtgtagaacaattagctcataaggaccaccattgtataaccactcatcaacagatgcagcttcccaaattgggtaaaagtgcaatccgatcgctgccgaagtaggaataatagcaccagagataatattgtttccataaagtaaagaaccagaaacaggctcacgaataccatcaatatctactggaggggcagcgatgaaggcgataataaatacagaagttgcggtcaataaagtagggatcatcaaaacaccgaaccatccgatgtaaagacgattttcagtgctagttatccagttgcagaagcgaccccacaggcttgtactttcgcgtctctctaaaattgcagtcatggtaagatcttggtttattcaaattgcaaggactcccaagcacacgtattaactagaaataatatagataatagaaggcttgttatttaacagtataacatacactatatacca-atgtcaaccaaatcag-cccaaagattggatatccatatagctaaattaaccaaaccaaaat-------tttgtaaatgaagtcagtccaagttaaaaactcagattggtctttttta-ttttccatatgggttgcccgggactcgaacccggaactagtcggatggagtagataattcttccttg----ttacaat-----agag-aaaaatctctccccaaatcgtgcttgcatttttcattgcacacgactttccctatgtagaaatagccta-t-ttctattccaaagaggaagttct---actaatttttt--------------tatattcgtaaattag---taagtgga-----------------------------------ttcgcctactttttat-------------tataataaaaa-------------gaacatttcagaat-gcaaaatatgaaagttttatcttgatcatttatctaccc-----tttcttttctgtttattagttttgtctaatgattaat------taagaggctttaccaggtcgttgatacgtataatatcaaaataccaaatacgctcactgtgcgatccacggaaagaaaaaaggcttgttttggt------gaacatcaaagaaaaaactaactcttcttcggtaaaaaattcttctaaaaatgccgaacccaaccgttgcataaaagttcgtaccgtgcttttatgtttacgagctaaagttctagcgcatgaaagtcgaagtatatactttaggcgatacaaagtctgttttttcgaagatccactatgataatgaaaaagatttctacatatgcgaccaaatcgatcaagaatatcccaatctgataaatctgtccaaatgggtttactaataggatgccccgatccagtacaaaattgagcttttgataagtaccctatgagggcagtagcgggaactatggtatcgaattttttcattcgagtatttattagaaataaattctccagcatttgattccttactaacaaagtactttttggtacacttgaaaggtaccccagaaaatcgaagcaagagtttgctaattggtttagatggatccttcgcggctgagtccaaaaagagaaaaaatattgccaaaaattgataaggtaccatttccatttcttgttcaaaaaatgagttccttttgatccaagaattgcctttccttgatagcgaacataatgcatcagaggatccataaagaaccatatggttttccgaaaaaaacccgggtacattatcccaaaatgttccatcttcctagaaaagatgattcgttccagaaaagttccagaagataataatggtaaggaagaagattgtttacgaagaaacaacaagaaaaattcatattctgatacataagaattatataagaatcgaaaaagtcttttattttcttt------tttaaaaagaaaaatggatttcattgaagtaataaaactattccaatttgaatagtagttgagaaagaatcgcaataaatgcaaagatggaacatctttgatacggtattgaaggagttgcaccaagatttcaaaatggataggatagggtatttctatatgtgaaagataatccaaatgcaaaaatttgtcttctaaaaagggaaatattgaatgaatagagcgtaaattctgaaactttggtatttctttttctttcggacaaaataattctcgtagcgagaatgggatttctacaacgatcgcaaacccctcaggtagaatctgagaataaaactcagaataaaaaccaattttgtaatccaacaattgatcttggttaggatgattaaccgagttaatccaaaaattctgctgatacattcgagtaattaaacgtttcacaagtagtgaactaaatttcttg---ttattacaactaacaatttccacaggttctgaatcatttaatccataatcatgggcaaatgcataaatatactcctgaaagagaagtgggtagacaaagtattgttgacgagatttatgtttttctgaatacccttgaaatttttccatttgtattt-----ctacttgaatcagag--aga-agaag-catttctcggtttatcgaatg-----atgatacatagtgcaatatggtcagaacaaggtcttgcattttttaatacaaacccc--ggaaagaa-agggagtctaatccacagatttt------tttccgttcct----tttctacccaattagtttatgtttgttctaaattacaaaagagaacagaataaatt----ttttatttttgcaggccaattgctcttttgactttggaatggagcccctttatcaatatactgcttcttttacacattcaatccataat----------------------tcaagaataattaggatttct------aaaaaaaaaaagaaaaaaaagggtccactcataggaaaacccaacctttccccgcatccggcactaatctatttttaacatctaattagagcggggaattattccaactag--------gaagttaagctcgttgc-----tttttattttaccagaattggagctaagctctatccatttattcactagacccagaaaatcgtaattttt--attccat--tcaaaatttttattccattcaaaaaaagaaattgattttattacgacatgctattttttccattcattacccttgaggatcagtcgtggtcttatagactctaccaagagtctggacgaatttgttgctccatccaaatgtgtaaaagatcatagtcgcacttaaaagccgagtactctaccattgagttagcaacccagataaaaaaa-ga--tcttagatacgatcgaaatcaaaaaa---------tcaatggaattacacc------gcgcgcttctgtca--------------------aaacattgaactagcgagacatcaaaagaaa----gattttatcgac------catgaaaaa------------------acactcaaatgccaaaatgaacagatctggttaaattccactaaggtta-------------------gagcgactccaatc----acaatggcaaaatgctcctt-cttttagcgatttttagtttaa-----agaaata---aaaatat-----------------------tgtat-gaaaatacatgcaa-----gagagacacccttaccatttgagcgaagtgtaggca----------------------------------------------------------gaaaaattt-aatatggagt-----------------------------gaggataaagagacctatctatctacaaattctatttgttcaatatacctttgtcaatggaaatagaatggtaagaaaacaaattagatagaaa-aagtaaataaaataggggcttatgttggattggcacgac------ataaatcca-------------------------------aataggactaagaaagaggtgaattgtgtct-aaataatg------------agagaacgaggaatactagtgat-cttc-----tcctacttt------tttattcatttagt---------------------tcttcaattaactcaaaattctttctttttct------ttaaataattctgccttccttaaaatatcataaacagttcttgtcggttgagcacccttttcaaggaaatagagaatagctggaacatttaaacaagtttgattctttatcggatcataaaaacctacttttcgaagatctcttccttctcttcgagatcgaacatcaattgcaacgattcgatagacagcttattgggatagatgtagataaacaacgcccccccccctagaaacgtataggaggttttctcctcatacggctcgagaaaatgattcgaatttctgtctataataa------------------------tagaaattagactatgacgtgcattaatttccttacag-----aaaaaacaaatttcatttatactcatgac-tcaagttggctaattttgactgacagacttcaaag---gctaaatccttcgaaaatttttgagtcgtctctaaattcttttcgttgtctcatttcgaacgaattgacttttattcc-ttattctgatccaattc-----------------tgttgttgag-acaattgaaaattgtgtttacttgttctggaatcctttatctttgatttgtgaaatccttgggtttagacattacttcgggaattcctattcttt-tttctttcaaaagagtagcaacataccctttttt-----cttatttccttcg------ataaagcatctccctc-----ttctatagaaatcaaa----------------taaggagaattgattctgatatac-----ttttaattga-----------------aagagtttt----ccct-atcttccaaaatg--gagctttcttctta-ttttaacctttc-----------------tatttctatattaaggatagactgacaaagttggcctaatttattagttttcactaaccctagatccttt------------cccttgataaaaaattaattctatcct------ctcgagcttcattgtgtacta-------------t--ttactta-----aaaa-caaacaacccagcgcaaatttggttcgggttcgggacgaata-----gaacagactatgtcgagccaagagcattttcattactatggaaaatggtggatagcaaaatccacaatcgatcatgtccttcaagtcgcacgttgctttctaccacatc-----------gttttaaacgaagttttaccataaca-aacattcctct--tttcattgca----aagtggtatagagaattgatccaatatggatggaatcatgaatagtcattgg-----tttagttttgtgtatactaattcaaact------tgct-----atctatggagcaatatggataaaagaaagttaagtatttatcggggaagcccccgcaa-----agatccgatttatttaaacccata-------ttctatcatatg-----aatgaaacatagttcgaaaaagac-aactaaacaggtttg-----tttaagacttattta------ttattaaatttctattctcaacggatggctcaagatcat-----caattttaaagtgtagaagaaaaggatcgactc---ttccccaataaataaactatcaaccta-caaaaaagtttaattaaattaattaaattactaattaatttaattactata-ttagaattagattagcaatat---------------------------------attttttacgtaacaaaaaaaaattaactat--------------------------taactaa-aaaaagtattccactgaaaagattgaaag--tttttg------gtagttatagaattctcgtacttccctacttcttcgactcgaatacaaaaaaaaagtaagaaaa---------------------------------------------aaaa-----tatgatta----------------------------------------------------------------------------------------------------------------------------------------------------------------------------------------------------------------------------------------------------------------------------------------------------------------------------------------------------------------------------------------------------------------------------------------------------------------------------------------------------------------------------------------------------------------------------------------------------------------------------------------------------------------------------------------------------------------------------------------------------------------------------------------------------------------------------------------------------------------------------------------------------------------------agtgaatagtggaggcataccctgaatgtgcctgataga-cacaattttgccat--aaaataaagatattca-----atttgactggacttaag-----actttattatgt---------tttctgggaaagaaaatgaatgc-ttagaa---atgcatctaatctaagagttcataagatatcgttattctcttt-------------------------------------------------aataaactt----ttgtctcgtgcggagtac--------------------------tatccaaaacaatctgggacggaaggattcgaacctccgagtaacgggatcaaaacccgctgccttaccacttggccacgccccatttcaagt---tttatgcgacactaacataa-taaacagtattat------------gttta-----tttgttattcgtcaatcccatttcaattacataaa-aaatgagggatattctcttgctagtattc--tagacatgcagataatatagaatcaaaaaaatgcattgatcattacatggaattctattaagatat--tatatgaaagtcgaatttattccactc------tcatttgagagtgcaaatacaaggaggtattttgtgtttgggaaagtccg------aagaaaaaa-gattttgaatctacct-----------------tttcc----cttagaaaaataactcaatcaaaatccaatta--------tttactctagaagaatgaaatgcttgttatgcctaatatacttagtttaacctgtatctgttttaattctgttctttatccga---ctactagttttttctttgccaaattgcccgaagcttatgctattttcaacccaatcgtggatgttatgcctgtcatccctctattcttttttctattagcctttgtttggcaagctgctgtaagttttcgatgaaatctttagtat------tccgcccgccaaattgaat-----tatgtattcattcaaaa-------aaatt---ataaaaatggataaaagcgtagaacttttatatttttatattatgaaccttcgattctaaaatgaaaattcttctacat-tgaatgga--tagctgca-acaataaat-tcggatcagcctttctac----ccttctgcacttacgt---tgagc----------aggtaccta-cacaataccta--------------accgtatttttgatat-tgataagagtgcttatt-----ataaatgaattcttgcaa-tt-ttttttttcaagaattcatttttgcatttttaggtatcaaaataaa-------caaaatccatcctagtggatccgtgtggtaaggaaaaacaggtaatctattcctta--aaaaaaaatcttggagattatgtaatgcttactctcaaactttttgtttatacagtagtgatattctttgtttccctctttatctttggattcttatctaatgacccaggacggaatcctgggcgcgaggagtaaaaattccattttttttg--aattttttcttac------aaattggatttgtttcg-----tacatttatctatgagaaaatccgggggtcagaattccttccaattcgaaagtcccaaatgatccgagggagcggaaagagagggattcgaaccctcggtacaaaaaaattgtacaacggattagcaatccgccgctttagtccactcagccatctctccccgttccaaattgaaaggtttccgttatatgat-------agagacaagaaataacgattgcaaaaaa---ccctttttttctttc-----------aaaaatat-ataaaaattatattgccaattccattttagttatattcttttt------tcttaatgttaat------aaaataaagaagaaaa---ttgttgttttttct------ttctaaaaatcgatattggc----------cgagagagaatcagatagattttctctttag-cgggcat--------------tttcctataggacttg------ttataataaaacaa-------gcaggttatataa-----aaaagaaaaaacg-----cttttttttgtcgattatttatcaagaaagcaaaaa-gggttcttataaaacccaa----------------------------------cataaaattgg-------------------aaagaaccataaagtaagtagatctgactccttgaatgctgcctctatcccctattctgatatataaattcgatgtagatgaaatta---tataagcgaa---ttttttgtatttccttagacttaggccgcgcaagacaagaattttttgttat-ttacgatttcatattcttgttactagatgt-----------------------tcgataggaataagaagaaatcgcaactcctttccgctacacataa----aaatcgatttcgaaaatcca---------------------------tttttttaagaatcctc-----tatttttgttcttccaccc--atgaaatagagagga-aatgagaa---tagaagggttacttttattttcatttttcccttaaaagaaag---------gcttt-------taaataggagtcatggaataatgctgaattgaa------atgttgatttctat-----------------------------------------------------agtataagaaaaacaaatcgaatcaaattcatggatttaccacgacctcggttgtgact------ccatagataaaaata-aaaaatttctatcttcgagaccattgaaaaagggcattgaacgagaaacaaatcgtccacagataataaaactatcatatgccttgg-aagtgacatgaggtgctcggaaatggttgaagtaattgaataggaggatcactatgactatagcccttggtagagttcctaaagaagaaaatgatctatttgatactatggatgactggttacgaagggaccgtttcgtttttgtcggatggtccggcctattgctctttccttgtgcttatttcgctttagggggttggtttacagggaccacttttgtaacttcttggtatacccatggattggctagttcctatttggaaggttgtaatttcttaaccgcagcagtttctacccctgccaatagtttagcacactctttgttgctactatggggaccggaagcacaaggagattttactcgttggtgtcaattaggcggtctatggacttttgtagctctccacggggcttttgcactaataggtttcatgttacgccaatttgaacttgctcgttctgttcaattgcggccttataatgcaatctcattctctggtccaatcgctgtttttgtttctgtattccttatttatccactggggcaatccggttggttctttgcgccgagttttggggtagcagcgatatttagattcatccttttcttccaaggatttcataattggacgttgaacccatttcatatgatgggagttgccggagtattaggtgcggctctgctatgtgctattcatggagcgaccgtggaaaacactctatttgaggacggtgatggtgcaaataccttccgcgcttttaacccaactcaagctgaagaaacttattcaatggtcactgctaaccgcttttggtcccaaatctttggtgttgctttttccaataaacgttggttacatttctttatgctatttgtacccgtcaccggtttatggatgagtgctattggcgtagttggcctggctctgaacttacgtgcctatgactttgtttcccaggaaatccgtgcagcggaagatcctgaatttgagactttctacactaaaaatattcttttaaacgagggtattcgtgcgtggatggcggctcaggatcagcctcatgaaaatcttatattccctgaggaggttctaccacgtggaaacgctctttaatggaactttcgttttagctggtcgtgaccaagaaaccaccggctttgcttggtgggctgggaatgccagacttatcaatttgtccggtaagctacttggagctcacgtagcccatgccggattaatcgtattctgggccggagcaatgaacctatttgaagtggctcatttcgtaccagaaaagcccatgtatgaacaagggttaattttacttccacacttagctactctaggttggggagtagggccagggggagaagttctagatacttttccgtactttgtatctggagtacttcacctaatttcctccgcagtcttaggtttcggtggcatttatcacgcgcttctgggacccgagactcttgaggaatcttttccattttttggttatgtatggaaagatagaaataaaatgactacaattttgggtattcacctaattttgttaggtctaggtgcttttcttctag---tactcaaggctctttattttggcggtgtatatgatacctgggcccctggggggggagatgtaagaaaaattaccaatttgacccttagccccagtgttatatttggttatttactaaaatctccttttgggggagaggggtggattgttagtgtagatgatttagaagatataattggtgggcatgtatggttgggcttcatttgtgtatttggcggaatttggcatatcttaaccaaacccttcgcatgggctcgccgtgcatttgtatggtctggagaagcttacttgtcttatagtttagctgctttatctgtctttggttttatcgcttgttgttttgtatggttcaataatacggcttatccgagtgagttttatggacccactgggccagaagcttctcaagctcaagcatttacttttctagttagagaccagcgtcttggagctaatgtgggatccgctcaaggacccacaggtttaggtaaatatctaatgcgttccccaactggagaggttatctttggaggggaaactatgcgtttttgggaccttcgcgctccatggttagaacctctaaggggccccaacggtttggacttgagtaggttgaaaaaagacatacaaccttggcaagaacgacgttcagcagaatatatgacccacgctcctttaggctctttaaattctgtgggtggcgtagctaccgagatcaatgcagttaattatgtctctcctagaagttggttatcgacttctcattttgttctaggattcttcttttttgtgggccatttgtggcatgcaggaagagcccgagctgctgcagcaggttttgaaaagggaatcgatcgtgatttggaacctgttctttacatgaaccctcttaactaagattttcttatttatttatacctgttctaatgttttg-------ttttttttctgttctggctcggttattccctctagccgagccattcattc----ctttttatgaaagaaagata----agggacagaataaagaaaaca-------aattaaagaaacaaacatattcaat----------------------aagcaaaaggagagagagggattcgaaccctcgatagttcctagaactataccggttttcaagaccggagctatcaaccactcagccatctctccacagcctaatccctattttactcctacaaatagaacatagctat-------ataaaaagatctactaa---cctctagaaagatcttagatgcaagt-cccttttcgacatatc---------------tctgtatactgtatacacggatacatgatccgc----------tataaccgcttgtgaaatttgtgaaataaa-----gactaaattccctctcctcacccccatatccaaataaaaa---agcgg--taagt--aaaaataagttttaat----------taaagagaagaatcaatggattcatgattaaacccctcctacttcttgtattttttttacaattttggttaagtgagggatcaa------atatgcagtcaactttatttgatggtagcttggaggattagaaatatgactattgctttccaattagctgtttttgcattaattgcgacttcctcagtcttagtaattagtgtaccccttgtatttgcttctcctgatggctggtcaaataataaaaacgttgtattttccggtacatcattatggattggactagtctttctcgtagctattctgaattctctcatttcttaaat-----ttgtttagta-tttagtagccaggtacaaaataaata---------------------aaaaggcca-tttcttcgaaaaca---ttcga---atagtgagacgcattaaaattaaaacgcaatttgcg-------ctccaaattgct-----acctcttctctttcagtattatgaaattccattcccattagaatattcattttagaatattcattgacagac--------------------aataaaaa-aaggaaaactcgaatat------------aatagaaaatgaaacgaaac--------------------ggtcgacccagacatagacggtcga-cccaagcggatatacgctataaaatatatagcgtagcgagcgtagttcaa-------------------tggtaaaacatctccttgccaaggagaagatacgggttcgattcccgccgctcgcccccttaatttagta---------------------------aagtactat------gataaaaagtttagtctagt--------------------------------------------------------------------------------------------------------------------------------tgactgtttaactact-----------------------------tatattaaattaagtatt------aagtaggtgttagtctagtaccg--tatccc-ttactat-cttatccttcc-tttgcatcccactc---aaaaaaaggggg--------------------------------------------------------------------------------------------------------gcgctacggagccggaa---------------agg-----------------------gctcc-------------------------gtaa--------atcaggt--------------attc--actgagacaaagaactagcaaactgcttttaaagggaagggagaagtagactgtgcctttct-tttctttcat---ttttcttttacgcagggtcggga-ggagccttgcgcattc------tggggataagtgctttcgcaaactgctcaattttgccctctagggccgggaactcatgaataaaaaa-----agtgggataccacc--------caaccctttaccatatctag---------------------------------------------------------------agaatatagaa-gagtcct----tttatac-------agactgc-----taagtgcggagacgggaatcgaacccgtgacctcaaggttatgagcctcgtgagctaccaaactgctctactccgctctagagtaccaaaaactggtggac----aaagaagg-ttgaatacgggcctttaccatg----------------tctag----acaaaaagaatactcc--------------------------------------ttttttttatagagatagagagtggagcgggtagcgggaatcgaacccgcatcgttagcttggaaggctaggggttatagtcgacgttggttga--ttatttttaacgtctctaattcaaaaccgaacatgaaattttgatttcattcggctcctttatggatattctcaccacttaacatctatgtcagcttttctatttgaatggaacc-aaaggtctctgctttctagatgatccttatagagt-aggagatag-aaatttg----atctaaa--tccatctaatctactta-cttcgttccctaatttcattcaagagatcc-tgaggaaaagaattgggtttccaccgagctgaaac-----aatatgctgatggttctagtaaaccaaaactatcgttttttagctatttggcttccttattccttattt-----taacaaaagaagatttagttacgattggaaataaacttttttgta---tcttca-tccatagatcctttactcatatttt-----------aaaaattggaataatta------------ctccaatgcaaaattatgcttcgcgattctgtactc--------ataatccaatttgtatttt-ggatgcaatttcaattagtc----tttggatacaaatcgcgagaatttatattcttcctcaatatgctattgagaggaaaaggattaaatcctttataagaactaaagttttcatcggaatat----------------aaaattaaagatagctt-ttaagtatatcatttcaaattccgttattaatagaacgaatcacacttttaccactaaactatacccgctaca-tgtagattatgatataaatagtaccctttgtcaaggatatccattagatggagaaggaggctaattcccccttatt-gaatcagatggagaaggttcatgacactgagcggttggtacttctatttcgatcgctggc------ctttactttaggatttaggtagc------ccctctcgtctgtaaaatacattccatctcttcttaaccatgtcaatagcatctgaaccaaatgtatatatttcgattagg------atcctattctacgtttacaactacaatgataattatttactttgcgaggatgatgtaagtgtgtcagactgctgtacggaatactt--------------ttattattcctacaat-------------atacactagg-gatata----ggggataagactgtgcctataaattccttttttccttttcttttttgttcaattctaaacaaaaa--aaattatggaagatgt--------------ttccttccttccc--ccacttatcattaagtccgagccgtagagaaagagtgagatgcattttaaaaattcatcatagactttccttccctatggcttgatagaagataagaaac---------------aaagagtcatcagtt-----aaag-aaaaaacggacagga-ccgacggatttacctgatg--------------------------------------------------taaagaggatcctaaaag--tctctgcttagtcaattctctccatttacgactttcctc-tctctccttttttccactcactcaattctagtttattcga-----ttcttgtttaaaagaataaaa-------tatagaactaa-----gaacacataa-----aaaagaacatagaggatc--aagaccattaccaaatgttccttccaaa-aatca-------tattgggta-----------------------------------------------------------------------------------------atttaattcttagggttgcagaatccgcctattttactagtctagtcttccgaaacagaaaaccctgaaccaagaagagttaagtatg-----tagggtatgctttttt----------------------------------------------------------------------------------------------------------------------------------------------------------------------------------------------------------------------------------------------------------------------------------------------------------------------------------------------------------------------------------------------------ttat----------------------------------------------------------------------------------------------------------------------------------------------------------------------------------------------------------------------------------------------------------------------------------------------------------------------------------------------------------------------------------------------------------------------------------------------------------------------------------------tgtgtccactctttcttcacgtattttattatat---------------------------------------------------------aaaaaaacctctactttagttttgtgcaagt-----tataagagagaatatgaaatattttcttatttttct--taattttc-----------tcaagattttgagctcgcaaga---ttttgaacctcgccatgactaaacttctctatttctat-------------------------------------------atatcgatata------------tacatatataatc-tctacataatatctctatctata----catatattatgt-------acatttacatta-tgcagtagac---------------------------gcataatgggaaatcaaagtgt-gaaatttttgaattaaataaaaagcccttttaactcagtggtagagtaatgccatggtaaggcataagtcatcggttcaaatccgataaagggctttta-------------aaattcgtggtagagtaatgccgtgctaaaacgtaagtcatcggttcgaatctgatagaatacttt-tctactaaa------attaattcacttttttctttgtt----------tttgaaactttctcta-------ttttttatagaattttatga------cttagtgcgggatccatgcatttttggtccgaacactaaatgaagcaccaa-atgtaaattgcaaaaaataaatgaaatgggactctttttc-----atcttagatcaatcaaataactacctgtactgaactaatatggatat--------------cac-tatttactaat--------ccattctt-attctatactc-----------ttt-aaatgaatttc---------------cctaa----taaagttaggggatgatccatgaattaatctaatcatcaact--aaaaaaactcctagatgaaaacataacag-aaaagtaggaaaaactctttgctttggatctagttatacttttcgagtatattgacaattca-aaaaaactgctcatactatgattatagtataatca-----------cgagcggttgtatatggccttatcgtctag-----t-gatgcccctatcgtctagtggttcaggacatctctctttcaaggaggcagcggggattcgacttcccctgggggtagggagtattttgaaagg-----aagttaatcatagattatcaaaaaccctagaataaattcttcctgggtcgatgcccgagcggttaatggggacggactgtaaattcgttgacaatatgtctacgctggttcaaatccagctcggc-----ccaaaaatcta-ggacttcgtgaatatgaactaaatccttttgtttttcttcc------------------ataaaataaaatg-------tctgatctatagaaataaaa---------gataaagaaaa---aagggagaaattt----tatttataacccatatctctctcattcctttctt---------------acaaacaaaagaatttttcttat-------tgaagggtggatta---ttatccattttt-----agtgataaaaaattatgac-----atactag-gtatgtcactctcactatacccg-tata-----------taatatgt-aggta------------------------------------------------------------------------------------tatggttctat-----ttaaga------ataggtatgccatacatctcgcggggattgtagttcaattggtcagagcaccgccctgtcaaggcggaagctgcgggttcgagccccgtcagtcccgaactagggtttaatgaatggagaaattcatatttcctttttccatg-----------------aaa------aaagggggaggggacaagatcaaatacccatagccatagggcaccctt-acttcgct-------tttttatttt-gcatctctcattaaagagggagggcaggcgtataggaa-----ttttttttttcactactcc-cgatc------gataaagaaagacacaca--------------t--------------------------------------------------------------------------------------------atgatataaaata-----ccggtattttaccg----gaatccatacataaattgtatt--------------------------------------------------------------------------------------------------------------------------------------------------------------------------------------------------------------------------------------------------------------------------------------------------------------------------------------------------------------cc------ctttttat-----ttaagatctcttttcttttccccgtgtca------gttctactgcttatt-----------------------tggatgtctatgtgacccat----agaaagttggtcatataatac------------atacata-----------attgtatgtat-aactataag--------------------------aaaaagt-aagggaaattgg----------------ataagattaagaaagatcgtg---------------ggttagag--------gtatagaaaagaaaaaggagaaaaggattaa---aaaaagaaaagagggaattcct------aatccaatcaaaaa-------------aaaccattttgttcttagtatcgataaagggtcttc----------ctatgttatact--------------------attcccctctcaactatgaattgatttgatagatccgatattcataatattgaattgattcagtattatcagactgcaagccctacccttgaatttacaggatacccc-tttttcctctccatgggattacatcccgagttattgtgaaaa------taaaaaataaagaggttatggaagtcaatattctcgcatttattgctactgcactgttcattctaattcctactgcttttttacttattatttatgtaaaaacagccagccaaaatgattaattggaatt-------ccaattaatcattgaagaaatg------caaaagggattaaataaaaaaaa---tccaagt-----cttaaatgaaaggatctggttggaatct-----taaagtgtggtagaaagaactac---atatagttttttctacgacacttt-----agagtctttatattatattat------------------------------------c-------------------------------------------------------------------------------------------------------------------------------------------------------------------------------------------------------------------------------------------------------------------------------------------------------------------------------------------------------------------------------------------------------------------------------------------------------------------------------------------------------------------------------------------------------------------------------------------------------------------------------------------------------------------ggagtgaaataaaactaaagaaaaagattaaagaataacgtttgacaaaatgattaatgcaaaaaaaacga--tcaattaaagaaaacagttgatacaacaattcgattattcaat------caattagta-----gtatccctagagtccactcctcccccatactactagtgaaagagagaatgtaaagactaccattaaagcagcccaagcgagacttactatatccatctaaattatgtctcctatttctatgaaggaattattctactattgatcaataatcatagtggaatcaagggtacagagtcaaaaaggg-----attctacgctaaagctatggatcaatcagttcaaggaatttactcctaacaaattcttattcttataggaattccagtagaattagagagcattaagtataaatatgatacatagcatagccct-------tttcctt-aaaa----aagagtacgggaatgatgtcctaaatactgaatagaagaag--------cgggaataggaatatttttta-ttccttttgttactctttt--------tttt---tataagcaaaggacacccgaatataccataaaatta-----tggacaactaaatatt------tattgga-----ta-cctacct------tacctatgtttatttt------tgacctaaacccta---cagccctgctttc-------tatcattctatgaaagaataaagaatgaggagactttatccacaacactactcctaaattaacttaggatcggcctttttaatctgattctcgctagaa-taagtagtccttactttaagtgtatgtaggtcaaataagatgtac-------------------------------------ga-----------------------------taatgtatgataatta-----ggaagtcttgatattccttcgtggagtcccttcttaaat----------------ctgaaataaaaaaaaaaaaggaatgccccttagggaac-----tttctttggataccaa----gatttatgacatcttatcctcgtagttttaaattctcaaatcgaa-------------tcaat--------------------------------------------atccctat-----tgc-------taaccctttgggccactaccaccaaagca------aaccctagtttgaggatagaactat-ggtatggattctaaaaagccagtatcggcaggcctagttactctcttgcccaaa-cttatg-----------------------cggagtacggatttctcgagttcgatcagtactataa-acctaagtatt----taaa-----cctaagtattttattgatcaggcggcacccagatttgaactggggataaaggatttgcagtcccctgccttaccgcttggccatgccgcc-aaa---aaatccgagcgaaaatcgaaaaaagagcaagtattcgtccacgttttcttacgaa--------------aa---------ccccttttattttatttggaatataattctactta------------c-ttttttccaatctttttc---aaaaaaattattcctgctt--tttttgatccagtttctattattctcttcgatagattctatcttaaaacagatactgctaatacaataaaactttctgtttttttctattaaa-------------atgaaaaaggag--------aaaaagtggatttctagtcacaggctgcaaaattcagaacaaattggaaccattaactataaa----------------------------------------------------------------------------------------------------------------------------------------------ttggctcttttttttttattgcagtagtgaacgactcttaa------ataggtattctctccc--------tccttccttttaatgg-----cataataaaa-tagaatg---------------------gctttatgcctaatctg-tgtattaggtaaactccagctccgaacagcattattatccaa------------------agatcccccttatgtacatatctctatggagaatcgtgctttaattttgc---------------------------------------------------------------------------------aaagc-----attaaatatcttgaat---aaaaaaaaaggaa--------------atttgct------ctgata-tagagta----taacctgactatcttagcctatccaagtgaa----attatgataaaagaaaagcatgaatatgtggagaggtggataacta-gattggcatgtactt-----------------------aaaaaagggactta------cttt-----atttt-gaattccacaatgaa-------atccaaaattttctagcaattc--tactac------tcc-gaaataaaaaata------accctcaaatt----tttttttttg-----aaattaaagtaagcgcgct-------attctaaa-tcgaagtaaag---------------t---caaac--tttc--tag------------tgtattt-attatatta-----tggctttattac-attaatagaaaagagataaaatgtgaaatctttgccatccaatctgattagaatatca------------------------------tgaaagtataagtaacagaatttttttc-------taggaatgttttatcaattcattttcattccatttgtgcccctcccctggcaaactcgaactttcgtcaaaatagtctctattcatatgtatgaaatacatatatgaaatacgtatgtgga-gttccctagaatttcatgtgattcagtaaacagaatagaatatgg-attccatgattgctagatcaatccatagggattgatgaagagtgagctgataatggaatttttctttgata-----aacaggaaacttaagattaagatgctccgaaatggaaacgagggaatgtccacaatacccggatttagtcagatccaattcgagggattttgtaggttcattaatcaagccttggcagaagaacttgacaagtttccaataattaaagacccagatcacgaaattgcatttcaattatttgcgaaaggatatcaattgctagaaccctcgataaaagaaagggatgctgtgtatgaatcactcacctattcttccgaattatatgtatctgcgagattaatttttggtttcgatgtgcaaaagcaaaccatttctattggaaacattcctataatgaattccttaggaacctttattataaatggaatataccgaattgtgatcaatcaaatattgctaagtcctggtatttactaccgttcggaattagaccataagggaatttctatctacaccgggactataatatcagattggggaggaagatcggaattagcaattgataaaaaagaaaggatatgggctcgcgtgagtagaaaacaaaagatatctattctagttctatcatcagctatgggttcgaatctaagagaaattctagataatgtttcctaccctgaaatttttttgtctttcccgaatgctaaggagaagaagaggattgagtcaaaagaaaaagctattttggagttttatcaacaatttgcttgtgtaggtggggacttggtattttcggagtccttatgtgaggaattacaaaagaaattttttcaacaaaaatgtgaattaggaaggattggtcgacgaaatatgaatcggagacttaatcttgatatccctcagaacaatacatttttgttaccacgagatgtattggccgctacggatcatttgattggaatgaaatttggaacaggtatacttgacgatgacgatatgaatcacttgaaaaataaacgtattcgttcggttgcagatctgttacaagatcaattcggactggctcttggtcgtttacaacatgcagttcaaaaaactatccgtagagtattcatacgtcaatcgaaaccgactccccaaactttggtaactccaacttcaacttcgattttattaataactacttatgagaccttttttggtacatacccgttatctcaagtttttgatcaaacgaatccattgacacaaactgttcatgggcgaaaagtgagttgtttaggtcctggagggttgacggggagaactgcaagttttcggagccgagatattcatccgagtcactatgggcgtatttgtccaattgacacgtccgaaggaatcaatgttggacttactggatccttagcaattcatgcgagaattgatcacttgtggggatccatagagagtccgttttatgaaatatctgctgagaaagcaaaaaaaaaaaaagcgagacaggtggtttatctatcaccaaatagagatgaatattatatgatagcagcaggaaattctttgtccttgaatcaaggtattcaggaagagcaggttgttccagctagataccgtcaagaattcctgactattgcatgggaacagattcatgttagaagtatttttccgttccaatatttttctattggaggttctctcattccttttattgagcacaatgatgcgaatcgggctttaatgagttctaatatgcaacgccaagcagttcccctttctcggtccgagaagtgcattgttggaactggattggaacgccaaacagccctagattcgagggtttccgttatagccgaacgcgagggaaagatcgtttctactgatagtcataagatccttttatcaagtagtgggaagactataagtattcctttagttaaccaccgtcgctctaacaaaaatacttgtatgcaccaaaaaccccgggttccgcggggtaaatccattaaaaaaggacaaattttagcagaaggagctgctacagttgggggggaacttgctttaggaaaaaacgtattagtagcttatatgccatgggaaggttacaattttgaagacgcagtactaattagcgaacgtttggtatatgaggatatttatacctcttttcacatccggaaatatgaaattcagacggatacgacaagtcaaggctctgctgaaaaaatcactaaagaaataccacatctagaagaacatttactccgcaatttggacagaaatggagttgttaggttgggatcctgggtagaaactggtgatattttagtaggtaaattaacgcctcagatagcgagtgaatcatcgtatatcgcggaagctggattattacgggccatatttggccttgaggtatccacttcaaaagaaacttctctcaaattacctataggtggaagagggcgcgttatcgatgtgaaatggatccagagggaccccctcgacataatggttcgtgtatatattttacagaaacgtgaaatcaaagttggggataaagtagccggaagacacgggaataaggggatcatttccaaaattttgcctaggcaagatatgccttatttgcaagatggaacacctgttgatatggtcttcaatcccttaggagtaccctcccgaatgaatgtgggacaaatatttgaaagctcgctcggattagcgggggatctgctaaagaaacattatagaatagcaccctttgatgagagatatgagcaagaggcttcaagaaaacttgtgttttcagaattatacgaagccagtaaagaaacaaaaaatccatgggtatttgaacccgagtacccgggaaaaagcagaatatttgatggaagaacaggagaccccttcgaacaacctgttctaatagggaagtcctatatcttaaaattaattcatcaagttgatgagaaaattcatgggcgttctactgggccctactcacttgttacacaacaacccgttagaggaagagccaagcaagggggacaacgagtaggagaaatggaagtttgggctttagaaggatttggtgttgctcatattttacaagagatactgacttataaatctgaccatcttatagctcgccaagaaatacttaatgctacgatctggggaaaacgaatacctaatcacgaggatcctccagaatcttttcgagtgctcgttcgagaactacgatctttggctctagaactgaatcatttccttgtatctgagaagaacttccagattaatagggaagaagtttgatttgatcggaataaatataaattcttttcttatttctattttatgattgaccaatataaacatcaacaacttcaaattggactcgtttcccctcaacaaataaaggcttgggctaacaaaaacctacctaatggagaagtcgttggcgaagtcacaaggccctctacttttcattataaaaccgataaaccagaaaaagatggattgttttgcgaaagaatctttggacccataaaaagcggaatttgcgcttgtggcaattctcgaccgagcggagctgaaaacgaagacgagagattttgccaaaaatgcggggtagaatttgtggattctcggatacgacgatatcaaatgggatacatcaaactcgcatgtcccgtaactcatgtgtggtatttgaaaggtcttcctagttatatcgcgaatcttttagataaacctcttaagaaattggagggcctagtatacggcgatttctcttttgctaggcccagcactaaaaaacctacttttttacgattacgaggtttattcgaagaggaaatttcatcctgtaaccacagcatttctccctttttttctaccccaggctttgcaacatttcgaaatcgggaaattgcgacaggagcaggtgctattagagaacaattagcagatttggatttgcgaattattatagagaattccttggtcgaatggaaggaattagaagacgaggggtatagtggagatgaatgggaagatagaaaaagacgaataagaaaagtttttttgattagacgcatgcaattggcgaaacattttattcaaacaaatgtagaaccagaatggatggttttgtgcttattaccggttcttcctcccgaattgagacccattgtttataggtctggagataaagtagtgacttcggacattaatgaactttataagagagttatccgtcggaacaacaaccttgcctatctattaaaaagaagtgaattagcgcctgcagatttagtaatgtgccaggaaaaattggtacaagaagccgtggatacacttcttgatagtgggtcccgcgggcaaccaataagggatggtcacaataaagtatacaaatcactttcagatgtaattgaaggtaaagagggaaggtttcgcgagactctgcttgggaaacgcgtcgattactcggggcgttctgtcattgttgtgggtccttcgctttcattacatcaatgtggattacctctagagatagcaataaagctttttcagctatttgtaattcgcgatttaataacgaaacgcgctacttctaatgtcaggattgctaaaaggaaaatttgggaaaaggaacccattgtatgggaaatacttcaagaagttatgcggggacatcctgtactgttaaatagagcacctactctgcatagattaggcatacaggcctttcaacccactttagtagaggggcgtactatttctttacacccattagtgtgtaagggtttcaatgcggactttgatggggatcaaatggctgttcatctacctttatccttggaagctcaggcggaagcccgtttacttatgttttctcatatgaatctcttatctcccgctattggagatcctatttgcgtaccaacccaagacatgcttatcgggctttatgtattaacgattggaaaccaccgaggtatttatgcaaatagatataatagttgcgaaaactatccaaatcaaaaagtaaattacaataataata---attctaagtatacgaaagataaagaaccccacttttctagttcttatgatgcaatgggagcttatagacagaaactaatcagtttagacagtcccttgtggctacgatggaaactggatcaacgcgtcattgggtcaagagaagttccgattgaagttcaatatgaatctttggggacttatcatgagatttatgcccactatctaatagtgggaaatagaaaaaaagaaattcgttctatatacattcgaaccactcttggtcatatttctttttatagagaaatagaggaagccatacaaggatttagtcagg--cctattc---atacacta----------tctaaacaaggaa------gttagattcggcgatgcccctccc-----cttttgggggg-----cattccgatttccgtagtatcatc------att-tttgccgcgcgaatccagat-tgagattaaggaaatgaagttaattaaattttcgaatcactgactcaggcccattgtcgaatcctactcagcaattgtcgaatcctactcagcc-gaaa-agggggtacttatgtatggcggaacgggccaatctggtctttc--------------------------ataataaagagatagacggaactggtatgaaacgacttattagcagattaatagatcatttcggaatgggatatacatcccatatactggatcaactaaaaactctaggcttccatcaagccactactacatcgatttcattaggaatcgaggatcttttaacaataccctctaagggatggttagtccaagacgcggagcaacagagttttcttttggagaaacactattattatggggctatacacgcggtagaaaaattacgccaatccgttgagatatggtatgcgacaagtgaatatttgaaacaagaaatgaattcgaattttcggataacggatccttctaatccagtctatctaatgtctttttcaggagccagaggaaatgcatctcaggtacaccaattagtaggtatgagaggattaatggcggaccctcaaggacaaatgattgatttacctattcaaagcaatttacgcgaggggctttctttgacagaatatataatttcctgctatggagcccgcaaaggggttgtagatactgctgtacgaacagcagatgctggatatcttacacgtagacttgttgaagtagttcaacatattcttgtgcgtagaagagattgtggtactatccaaggtatttctgtgagtcctcaaaatgggatgacggaaaaactttttgcccagacactaattggtcgtgtattagcagacgatatatatatcggttcacggtgcattgccgctcgaaatcaagatatcggaattggattagtcaatcgattcataactgcctttcgagcacaaccatttcgagcacaaccaatatatattagaaccccctttacctgccggagcacttcttggatctgtcaattatgttatggccggagtcctactcatagtgatctcgtagaattgggagaagccgtaggtattattgcgggtcaatcaattggggagcccgggactcaactaacattaagaacttttcatactggcggagtattcacagggggtactgccgaccttgtacgatccccttcgaatggaaaaatccaattcactgaaaatttggttcaccccacacgtacccgtcatggacagcctgcttttctatgttatatag---acttgcatgtaactattcagagtcaggatattctatatagtgtgagtattccctcaaaaagcttgattctagtgcaaaatgatcaatatgtaaaatccgaacaagtaattgcggagattcgttccggaacgtccactttacattttaaagaaagggtacaaaagcatatttattccgaatcagacggcgaaatgcactggagtactgatgtttatcatgcgcccgaatatcaatatggtaatcttcgtcgattaccaaaaacaagccatttatggatattgtcaggaaatatatgcagatccagtatagcgtctttttcactccacaaggatcaagatcaaatgaatactta------------------------------------------------------------------------------------tggtaaaaaagatagggaaat------ttttgattattcaaggtcggatcgaatcatggc---caacggccattggaatttgatctatccttctatttttcaagataattcggatttgttggcgaaaaagcgaagaaataggttcgtcattccatta------caataccatcaagaacaagagaaagaactaatatcctgtttgg--------------------------------------------------------------------------------------------------------------------------------------------------------------------ggatttcgattgaaataccgtttatgggtgttttacgtagaaatactatttttgcttattttgacgatccacgatacagaaaagataaaaagggttcaggaattgttaaatttagatatagg------------------------------------------------------accctaga----------------------------------------------------------------------ggaagaatataggacgcgagaggaagacttagaagacgaatatgagaccctagaagacgaatataggacccgagaggac---------------------------------------------------gaatacgaatatgagaccctagaagacgaatatgggagcccag---------------------------------------agaacgaatataggactttagagaaagactcagaagacgaatatgggagcccagagagcaaatataggacccgagaag---------------------------gcgaatatggaac---------------------tctagaagaagactcagaagacggatatgggaaccccggggaaagctcagaggacaaatatgg---------------------------------------------gactttagaggaagactta------------gaagaagactccgaggacgaatatgatagctcagaggaagattctatcttaaaaaaagagggtttgattgagcatcgaggaacaaaagaatttagtctaaaataccaaaaagaagtagatcgcttttttttcattcttcaagaactgcatatcttgccgagatcttcatccctaaaggtacttgacaatagtattattggagtgaatacacaactcacaaaaaatacaagaagtcgactaggtggactggtccgagtgaagagaaaaaaaagccatacagaactcaaaatattttccggagatattcattttcctgaagaggcagataaggtattaggtggctgtttgataccaccagaaagaaaaaaaaaagattctaaggaatcaaaaaaaaggaaaaattgggtctatgttcaacgaaaaaaaattctcaagagcaaggaaaagtattttgttttcgttcgccctgcagtcgcatatgaaatggacgaagggagaaatttagcaacacttttcccaaaagatctcttgcaagaagaagagaatctccaacttcgaattgtcaattttatttctcatgaaaatagcaagttaactcaaagaatttatcacacaaatagtcaatttgttagaacttgcttagtagtgaattgggaacaagaagaaaaagagaaggctggtgcttcccttgttgaggtaagagcaaataatcttattcgcgatttcctaagaattgagttagtcaagtccactatttcatatacacgaaaaaggtatgatagaacaagtgcaggaccgattccccataataggttagatcacaccaataccaattccttttattccaaggc------gaagattgaatcacttagccaacatcaagaagctactggcaccttgttgaatcgaaataaagaataccaacctttgatgattttgtcggcatccaactgttctcgaattggtttattcaagaattcaaaacatcccaatgcgataaaagaattgaatcctagaattccta---------------------ttcaagaaatttttgggcccttaggcgttattgtacctagtacatccaatttttcttcatcttactatttactaacacataatcagagcctgttaaaaaaatatttgttccttgccaatttgaaacaaaccttccaagtacttcaaggacttaaatactctttaatagatgaaaataaaagggtttcaaatttcgatagtaacataatgttggatccattacttttgaattgtcactttgtccatcatgattcttgggaagaaacattggcaataattcaccttggacaatttatttgtgaaaatgtatgtctatttaaatcgcacataaaaaaatctggtcaaattttcattgttaatatggattcctttgttataagagcagctaaaccttatttggccactacaggagcaactgttaatggtcattatggagaaatcctttacaagggggataggttagttacgtttatatatgaaaaatcgagatctagtgacataacgcaaggtcttccaaaagtggaacaaatctttgaagcgcgttcaattgattcattatccccgaatctcgaaaggagaattgaggattggaatgagcgtataccaagaattcttggggtcccctggggattcttgattggagctgagctaaccatagcccaaagtcgtatctctttggttaataaaattcaaaaggtttatcgatcccaaggggtacaaattcataatagacatatagagattattatacgccaagtaacatcaaaagtgcgggtttccgaagatggaatgtctaatgttttttcacctggggaattaatcggactattacgagcggaacgagcagggcgagctttggatgaatcgatctattatcgggcaatcttattgggaataacaagggcttctctgaatacccaaagtttcatatctgaagcaagttttcaagaaactgctcgagttttagcaaaagctgccctacgaggtcgcattgattggttgaaagggttgaaagaaaatgtagttctgggggggattatacctgttggtaccggattcctaaaatttgtgcatcgttccccacaagacaagaacctttatttcgaaattcaaaaacaaaatctattcgcgtcagaaatgagagattttttgtttctccatacggaattagtttcttcagattctgacg-tagcaaacaatttctatgagacatcagaa---cc-cccatttacccccatttat------acgatttaaggat--------acataaagcagatt---ttttttacttt---------------actagatagac------------------------ttttgaa--cttagaac-act-aagaggtcaaattttagatttt-------------------------tatttaaaatta------aaaaaaattaagta---ttaaagaagtcagttaattcattaa-----ggttatgttt--atacaatgtatcaa--------tggccaac-----tctcagtggaaggttccttcggaacaatta-----ttatttatttcaagctatttcggatctttcttaatcttc-----aaaaagaacaaaattccgtaatg---gaatggtaggatgaaaaaaaaaaaaagaaaaaatcaaaaggaagtgtggaaaaaatgacaagaagatattggaacatcaatttgaaagagatgatagaagcaggagttcattttggtcatggtattaagaaatggaatccgaaaatggcaccttacatttcggcaaagcgtaaaggtactcatattataaatctcgctagaacggctcgttttttatcagaagcttgtgatttagtttttgatgcagcaagtcagggaaaaagtttcttaattgttggtacaaaaaaaagagcaacggatttagtagcatcagctgcaataagggctcgttgtcattatgttaataaaaagtggttcagtggtatgttaactaattggtcgattacgaaaactagactttctcaatttagagacttaagagcagaagaaaaaatgggaaaattccaacatctcccaaaaagagatgtggcaatcttgaagagaaaattatccaccttgcaaagatatctcggcgggatcaaatatatgacgagattgccagacattgtgatcgtccttgatcagcaaaaagagtatatagctcttcgggaatgtgccattttggggattcctactatttctttagtcgatacaaattgcgacccggatctcgcgaatatatcgattccagccaacgatgacactatgacttccattcgattgattcttaacaaattagtatttgcaatttgtgaaggacgttctctctatataagaaatcattga------ttaagaaga-atagtgaattcttgggcaactgcgtagatttatggaatcacttactat----------tct-----tttttgttttgcatag-----------------aaaaagaaggggaatattgatatatattagagggtattgatatatattatgatctgatgtgctttcttggtat-cct-----aaatataagattaatacttcaagttgctgagttgagaaagagatggttgaatcaaaag-aattccttttttgaagttcaatttttatcagag-------gacaatatgaatattataccttgttccattaaaacactcaaggggttatacgatatatcgggtgtagaagtaggccaacacttctattggcaaataggaggtttccaaattcatgcccaagtactcatcacttcttgggtcgtaattactatcttgctaggttcagttgttatagctgttcggaatccacaaaccatcccgaccgacggtcagaatttctttgaatatgtccttgagtttattcgagacttgagcaaaactcagattggagaagaatatggtccctgggttccctttattggaactatgttcctttttatttttgtttcgaattggtcgggtgctcttttaccttggaaaattatagagttaccccatggggaattagcagcgcccacgaatgatataaatactactgttgctttagctttactcacgtcagcagcatatttttatgcgggtcttagcaaaaaaggattgagctatttcgagaaatatattaaaccaactccaatccttttaccaattaacatcctagaggatttcacaaaaccattatcgcttagctttcgacttttcgggaatatattagcggatgaattagtcgttgttgttcttgtttctttagtccccttagtagtccctatacctgtcatgtttcttggattatttacaagcggtattcaagctcttatttttgcaacattagccgcagcctatataggtgaatccatggagggtcatcattg-----------actagttttagaa-atagta------tttttttcagcttagctcaattcatgcatggttacagataatctg-----cttggttgcaaaa-aaaatagttagaaatgcgtatgaatatacaacctagagttgtaggagataaaatagacta---------------tattatggaattgtcaaa----gtatagatgtagtaagg--agggtggagccaggctagatctatacta------tatattcttaatgtc--tataagtggagtagagtcatcttttgtgcggttttctgtgttaagcaatgattttaggatccgat----tcaatagaaaatg-------agaaaatacgcaaacaaaatagaagaaacaaatgtat----------tatagggtattatatattcctaggttagattcattatctaatccgagatatg------gaattcccttatat------------------------------------------------------------------------------------------------------------------------------------------------------------------------------------------------------------------------------------------------------------------------------------------------------------------------------------gtagttcggacaattcacatta-----------tcatttcaatttgtacttttttagtt----------------------------------atttctccccaatagagcttag-------aagtaagaatttcttggttgattgtatccttaaccatttc----ttttttttgacacgagga---actcaccatgaatccactaattgctgctgcttctgttattgctgctggattggccgtagggcttgcttctattgggcctggagttggtcaaggtactgctgcaggacaagctgtagaaggtattgcgagacagccagaagcagaaggtaaaatacgaggtactttattgcttagtctagcttttatggaagctttaacaatttatggactagttgtggcactagcgcttttatttgcgaacccttttgtttaatcctaacaaataaaataagctc-------tttcgattagatacttttttc----tttttttag-tta----aatgggtatttactatttacttctgcaattcc-aattatatcaatactttattttatttactcct-atttat---------------atttattactcctggaattatctatttatcgggacagacaatatccc-----------accccaggaaggtctgggttgagtatgattaatt----tagaagatatgctcgccttcttccttcccgtccttagtttaggaaagtggaaagttttttt-ccttttatt------ttaggaattgtgggaaa-----atttcaacaaaggagg----tctttcacaggtcaaacaagacctaagacttaatctaaaagaaattactagattaaatctatttgcatt------------------------aaaaaaaccgatc----aaaaaagggcgagcgaagtaagt-----tgatcgaaaaactttcttctttgtttgtcctat--------ctataagaggagagcatatggaaaatgtaacccattctttcgtttttttagctcactggccatccgctggcagtttcgggcttaataccgatattttagcaacaaatctaataaatctaactgtagtggttggtgttttgattttttttgggaagggagtgtgtgcgagttgtctatttcaagaatagattggatatatccggctgcactttagaatattttttagta---tttttcggataaat-----aagaaaggggtgcacgatctcgacgaattacttctgaataaattcagaaatt-----atatggaagaaccatagcatttcgcgactcattggt-----aaatcaactttgattctctataaaccaa-taatgtgagactattaacacggttaaagct-aaactgcttgaagtccaggc--aaaaaggggtactctttctacaactata-ttag-------------tattagtacctaaatgc------tttaaacgggaaataactaatgtagaatttatctgatatagaacactcatatcgataaaatggtttgaactatttac-----tagaaa-------aaggggcaccctgcccttttt-tatccaatgccgaatcgacgacctatctat--------aaaaaaagagaaattttttggatttga-agaa------aaaaaattctattatctattaattttcattttccatttatttggttagtttttcttaatgaaattgaaattattaactaa-agggcaaatagaaataaagaaacaactttgctgaccatgatagatttttatctaggaagaagagtcc-------tcttaatatttatctagtctt---------atatgggttt--------------------------------------------cggtatattgaaatataaacagaaaagagaagatagaggataggctcattactt---aacaaaaaaggatatggaaatagcaa----------------aagcaaaa-----taaag--aaaaaaaagagcgtgagagccaaatgaatcgaaagattcatgtttggttcgggaagagatca-taaaagt-----tgtaaactt-----aatagcaagataatctactttcattaaaagatttattagataatcgaaaacagaggatcttgagtactattcgaaattcggaagaattgcgtagagggaccattgagcaactcgaaaaagctcggattcgattacagaaagttgaactagaagcggatgagtatcgaatgaatggatactctgagatagaacgagaaaaagcaaatttgattaatgctacttctattagtttggaacaattagaaaagtctaaaaatgaaaccctttattttgaaaaacaaagggcaatgaatcaggtccgacaacgggttttccaacaggccgtacaaggagctctaggaactctgaatagttgtttgaataccgagttacatttccgtacgattcgtgctaatattggcattctcgggtccatggaatggaagagaaaattaaa---ttaattaggccttgaacttctactttcgtttagaatttaggcattatttttcccctt-gcttccg-----aaaaaagagtcaagaaacactaatggcaacccttcgagtcgacgaaattcataaaattctccgcgaacgtattgaacaatataataggaaagtagggattgagaatattggtcgcgtagttcaagtgggggatgggattgctcgtattataggtcttggtgaaataatgtcaggtgaattagtcgaatttgcagaaggcactaggggtattgctctgaatttggaatccaaaaatgttgggattgtattaatgggcgatgggttgatgatacaagaaggaagttttgtaaaagcaacaggaagaattgctcagatacccgtgagtgaggcttacttgggtcgtgttataaatgctctggctaaacctattgatgggaaaggcgaaattatagcttcggaatctcgcttaattgaatctgctgctccaagtataatttccagacgttctgtatatgaacctcttcaaacagggcttattgctatcgattcgatgatccctatagggcgcggtcagcgagagttaattattggggacagacagactggcaaaacagcagtagccacagatacaattctcaatcaaaaaggacaaaatgtaatatgtgtttatgtagctatcggtcaaagagcatcctctgtggctcaagtagtaactactttccatgaggagggggccatggaatacactattgtagtagctgaaatggcggattcgcctgctacattacaatacctcgctccttatacgggagcagccctggctgagtattttatgtaccgcgaacggcatactttaataatttatgatgatctctccaaacaggcacaagcttatcgccaaatgtcccttctattaagaagaccccccggccgtgaagcttatccaggggatgttttttatttgcattcacgccttttagaaagagccgctaaattaaattctcttttaggcgaaggaagtatgaccgctttaccaatagtcgagactcaatctggagacgtttctgcctatattcctactaatgtaatctccattacagatggacaaatattcttatctgcggatctattcaatgccggaattcgacctgctattaatgtgggtatttctgtttccagagtaggatccgcggctcaaattaaagccatgaaacaagtagctggcaaatcaaaattggaactagctcaattcgcagagttacaagcctttgcacaattcgcctctgctctcgataaaacaagtcagaatcaattggcaaggggtcgacgattaagggaattgcttaaacaatcccaggcaaaccctctcccagtggaagagcagatagctactatttataccggaacgagaggatatcttgattcgttagagattgaacaggtaaataaatttctggatgagttacgtaaacacctaaaagatactaaacctcaattccaagaaattatatcttctagcaagacattcaccgagcaagcggaaatccttttgaaggaagctattcaggaacagctggaacgattttctcttcagcaataaacat-----aaatttggaatgtctagtcttg-----------------------tttagtagaagaggaatcgttgagaaagatttttcatttgatcatttgaatcatgcaaacaagttttcttag-----------------tt-----tttagtatagttatttaaagaatagatagaaataagattgcgtccaataggatttgaacctataccaaaggtttagaagacctctgtcctatccattagacaatggacgcttttcat-tcatatttt-----------attctttcttttaa-------------ttttttcttgttccgag---------aaaaaactgttaaaccgaaacccttttaggaaag-----aaaaaatccatataa-----------a----------------------------------------------------------------aaaagaaggagtatagaaccggtagtgggaatcgaacccacaacccga---agggtatgagccttgtgagctaccaaactgct-ctaccctct-----taaactaaaaag------ggggaactagtagataaaa--gaggg-ttggata-cgcccctctacc-atatctatacaaatagaatagtccatttatacagaatggtaaagagggctcttctacgatcatcaattccagaaatccatacaaatac----gaaagggtattttat-ccttaccaactggatcttgttgcacccggtaacaaacattcataaaccatttctcgaagtacgtgcccggatagcccaaagtctc---ggtagtt--agctctaggtcttccggtcaaaaaacaacg-tcgatgaaggcgtgtaggtgcactattacgtggta-----------------gggattgcaa-ttgttctcgtattttcgttttttcactcaaactcaagggagaaactttgcttcttatctttttttttaaagattgacgaatcaaatgatatttctgttctaatttctgccgcttcttctccctctgaatcaaacttttttttgccataatgcgccgtttctattat-taccaagtatatggttctaatcctagatggaaaaataaatagaaaa---agaaatctaagaaggcggatcctccctatctatcaagagtaatgaactaagtgcggatacagtaacagtacaaaaaaaca-aaaaaaaaagcaacaaaattaaccaaacttacctgatgttgaggcaatcaagaaagctgcataagtgaatatataacccacagaaaagtgagctaatccaaccaatcttgcttgcacaatggaaagagccacgggcttatctctccagcgaattaaattagctaaaggtgtgcgttcatgagcccatgctaaagtctcaattaattcctgccaatatccacgccaagaaattaagaacataaatccagtagcccaaacaagatgtccaaataagaacatccacgcccataccgataaactattcatcccaaaaggattatacccattgataagttgtgaagagtttaaccataggtaatctcttaaccatcccatcaaataagtggaggattcattaaattgtgaaacgttgccctgccataatgtgatatgtttccaatgccaat-aaaaagtaacc-catccaatggtatttaacatccaa-aaaactgccaaataaaacgcgtccc---aagcagaaatatcacaagtaccaccgcgccctgggccgtcacaaggaaaactatacccaaaatcctttttatccggcattaatttggaaccgcgtgcatctaaagcgccctttactaaaatcaatgtagttgtatgcaaacctagagcaatagcatgatgaaccaagaaatccccaggtcctattgttaagaaaagcgaattactattctcattaacagcatttaaccacccgggcaaccataggcttcgacctgcattgaaagcggggccattcgttgaagataagagtatatcgaacccatacgtcgtcttgccatgagcagattgtatccattgggcaaatataggttcgatcaagatttgcttttctggagtaccaaaagcaagcatgacgtcgttatgaacataaaggcctaaggtatggaatcctagaaagaggctagcccaacttaaatgagatataatagcttctttatgatctaacattcttgccaatacattatcctcattctgttccggattataatccctaatgaaaaaaatagctccatgagcaaaagcccctgtcataatgaaccctgcaatatattggtgatgagtatataaagcagcttgagtagtaaagtcttgtgctataaatgcataagcaggtaaagagtacatatgttgagctactaaggaagtaataacccctaaagaagctagagcaagacctaattgaaaatgaatcgaattattgattgtgtcgtaaaggcccttatgcccacgccctaatcgaccccccggaggagtatgcgcttctaaaagatctttgatactgtgcccaattccgaagttagttcgatacatgtgaccggcaatcagaaaaataaatgcaatagctaaatggtggtgagcaatatcggtcagccacaaactttgtgtttgtggatggaatcccccaagaagagttagaatggcagttcccgctccttgagcggtaccaaataaatgattactcgaatcagggttttgggcataaagattccactgacccgtcaaaaggggtcccaaaccctggggatacggtaatacatctaagaaattattccatctaacgtactcccctct---ggatgcgggaatagcaacatgaactaaatgccctgtccaagccaaagaacttaccccgaaaagtcctgacaaatgatgatttagacgagattccgcgtttttgaaccacgaaaggcttggtttccatttgggttgtagatgtaaccaacccgctactaaggacaacgtagaa------agaaataatagaaaaagagctccagtataaagatcttcattggtgcgtaatcctattgtataccaccactgataaactccagaataggcgatattcactggaccagcagcacctcctcgagtaaaggcttccacagcgggttgaccaaaatgaggatcccaaatcgcatgagcaataggtcttacgtgtaaaggatcctgtatccatgattcaaaatttccttgccaagctacatgaaacaaatttccggacgtccatagaaagattattgctaactgcccaaagtgagaagcaaaaatgttctgataaagacgttcttcagtaatatcatcatgactttcgaaatcatgtgcggtagcaataccaaaccaaatacgacgagtagtggggtcctgagctaagccttggctaaacctgggaaatcttaattccataatgcctttcaaatcctcctagccactatcctactgcaataattctcgctaagaagaatgcccatgttgtggcaattccacccagaaggtaatgggttactcctacagcacgtccttgtataatgctcaaggctctaggctgagtagcaggagcaacttttaatttgttatgagcccaaacgatagattcaattagttcttgccaataaccacggccgctgaataaaaacattaaactgaaggcccagacaaaatgagcacctaagaaaaaaagaccatatgcagataatgaagaaccataagactgaatgacttgtgatgcctgtgcccacaagaaatctcgaagccacccattaatcgtaatggaactctgtgcaaagtttccccctgtaatatgagttaccaccccttgatcactgatagtaccccaaacatccgactgcattttccaactgaaatggaaaatgactaccgaaattgcattgtacatccagaataaacctaagaaaacatgatcccaggcagatacttggcatgttccccctcgcccaggcccatcgcaaggaaagcgaaaacctagatttgctttatcgggtatcaaacgggaactgcgagcaaataaaacacctttcaaaagtattaatacagtcacatggatggtaaatgcatgaatgtgatggactaaaaaatctgcagttcctaatggaataggtaacaaagccactttgccgcctactgctactaactcgccacctccccacgttaagctggtacttgttgttgcaccaggagctgttacgccaggcgcagtagcatggatattttgtacccattgagcaaagataggttgtaattgtatggcggtatcagaaaacatatcttgcggacggcctaaagcactcatggtatcattatgaatgtacaagccaaaactgtgaaaacctagaaatatacatacccagttaaggtgggatatgattgcatcgcggtgtctaaggacgcgatctaatagatcgttgtatcgagtagttggatcatagtctcttaccataaaaattgctgcatgtgcagcagcaccaactattaaaaatccgccaatccacatgtggtgtgtgaacaaggaaagttgtgtaccatagtcagtagctaggtatggataggggggcatagcgtacatatgatgagctacaacaatggttgtagagcctagcatagctaagttaagagataattgagcgtgccatga--cgttgtta-agatttcataaagacccttatggccttgtcctgtaaatgggcccttgtgagcctccaaaatatctttaagtccatggccaataccccagttggtcctatacatatgacccgcgattaggaaaagaatagcaatagctaaatgatggtgcgcaatatcggtcagccatagaccaccggttactggatcgagtcctccgcgaaaagtaagaaattctgcgtatttggaccaatttaaggtgaaaaagggagttgctccttcggcaaaactagggtaaagttgagccaaaaggtcccgatttaagataaattcatgaggaagtggtatctctttaggatccaccccggcgtcaagaaattggttaattggtaaagatacatggatttggtgtcccgcccaagaaagagacccaagtcctaataatcccgctaagtggtgattcaacatggattctacatcttggaaccaggctaatttgggagcggctttgtgataatggaaccaaccagcaaaaagcattaacgctgcaaaaatcaatgcaccaattgcagtacaatagagttgtaattcactagttattccagatgctcgccaaagctgaaaaaacccagaggttatttggattcctcggaaacccccgcctacgtcaccattcaatatttcttgccctactataggccaaactacctgagcactgggtccaatgtgagtaggatcacttaaccatgcttcataattggaaaaacgggcaccatgaaagtacatgccactcaaccaaagaaagataatggagagttgcccgaaatgagcactaaagacttttcgagagatctcttccaaatcacccgtatgactatcgaaatcgtgagcatcagcatgtaggttccagatccaagtggtagtatcagggcccttagctagtgttcttgagaaatggccgggtctggcccattcttcaaaagatgtttttacaggatccctatccacaacaatttttacttctggttccggcgaacgaataatcattaagtcctcctctttccggacaagacatacaaagagacccgccaactgtc----tttttagtgaatctttgaaagatag--------------------attttga--------------aagatagatattatgattagttcttt-tctttactat-------ctaccgttcttctat------tttttttttttagttattcactggagcaattatatattgaagtcaatcggaggcaagtgttcggatctattatgacataaagattaggtgcctaacggacattgtttgtcttgaaaaacaa------------------atatttcccgacgtaagaaaaaaaaa---tatttttga--------------aatttaagaaactagtgta--------------tttttt----tgaaggtataagctcctatatacatctactttcct----tgagcataatatagggttttt-------tattttattctaaattccaagataactca-------ttagaattatt--------aataagacagtcctg----atatatta----gcaatatttagattcccactattttttatttttattcactgtatt-acttctattctagaccctatc-------------------cctatggttta------------------tccttatgaaatatcatataaaatagaaggtagaagaaa-------gggatataatgaaattcttgattc---gatcttacgacctaatttatttgattaatggatgaacaaccaaaccaccc----------attttatgaaaaagaaggagggtgctc----ttattcaaattcaaagcgcttcgtaatcttcaaccagttctgtgcttcaatataatttcccggagtaagcgctatagcttgtttccaatactcagcagcttgatcaaaccaagcttctgcaatttccgaatcaccctgtagaatggcctgttctcctcggtcggaataggcagttccttcccttagaaccgtacttgagagtttcctacctcatacggctcagaaattgct------atcttaatttcccct------atcttaactgaattttatttctcaaa---aatcgatccaatttgtttttgggt------------------taagcagaagaagttaattacctaagtttcaaaccct-aatttttatcactaatcagtttgatcttttttcccaccttcagaagaatgaagcagagatagatc---------tagagccttcgttcgaattttctgaa-aggtaactatcccgg---------tttcatatatgaaatctctatagaatccttgaaaaagactttt-------ttccataagaaagaaaaaagaacttac-tatctttgggatctgatactacaccgctgcttaatcccttagtggatcggctctattacataagcggattcctaaatttgaccccatatcatgggataagataagtaagcag---ttttttttagttgtatcgacccagtcgctcactaattgatctttacggtgctttccctatcaatttgagaa------------ctttatccatcga-gtagtagtataggcca-----tactttcttcctt-----ttttgattctcttgaagtgtccttccttcctacagctgata-ggg--aaaaatcgttgtttttacgatccctatg-tagaaagccctttttttttctagtatttactagaaaatttgatcct------ctctttttttctttctatagtggagatagtcgcacgtaatgacagatcacggccatattattaaaagcttgcggtaagaaggggtttcgttctagtgcccggaaataatattccaaagcttttgtatgctctccattgcttgtgtgtataagtcctatgttatagagtatataacttcgatcataggggtcgatttctagtcgcgtagcttcataataattttgcaaagcttccgcataatttccttcggattgagccaacatccgttacggtcgttcattct-----attcaaaaaatctccgttccaaaaccgtacatgaggttttcatctcatac--------------------------ggctcctcccttctgtac-----atattactaagcgaaa------taatctatagaatcaaaatagaagtagtcccgtctcattatgaa-tcaaaaggggctggt-atttttccaagaagtctctagccaaccttctcgcaagaggtttttcttaacacca---------atgaattctattaatgctagaagaaaacgatagctccaagaatttctttgttctcaacgccccctatttagaggaattagtcacttcaacgatctttgatggttataggggtatccaaagtacaaacctgatggttgtttgttatcccaaccattcttcccaaccctgatatggatca-ggaaagggctaatttctaacaaagtttttctcttgttgattcctttcctatttataggtgtagtgcttttctccccta--tgctgccta-ctggta-----ctaatagagtagggttggcctgtaat-----ctataacctatcctgt-aggtgtaacctttcgctcaatac--tcaaatctataattgaagcatctgaggccgcatcaatcgaggatacacgacagaaggaattgttagtt--cacctcaccttcccgaagcgtgggt----ttgctttactaatattg-ttctctctatgcgaacccc---ctctctttctcggaagactgaggtgtaggt------agggctaaaaaaaca--------aaaaaaaagagtcaaatcgcaccatctctataataagtaaatgcctttttttctcctgaggttgtcggaattattcgcaataaaatattggctacaattgaggaggtcttatcaatgaaatttccatttgcgcgggatctaggcataattcccaacccattctat--------atagaattgttttcattccttcacaaaataacat-----aaaa--------acaaacacattcgattcttat------aaatcgatccatc--------catatgctccaa-----atccatatgctttaaatggataagagatatat-ggattttccgcgcagctc----------tgtatccttttttttctgcttggac--------aagaggagatatgaaatatttgactaagactgg-atttcattccactttccta-----tttctcaacaataacttctctcatcagctatttcgtgttttc-aaag-----tcattaattgtctcatac---gct---attttagatttcgatagtatggtgtagcgtaccttatgcaaatagaattctaagg---------tttctt-----tattttattatgcaataagaagaattcttccattctctttttctttggttgcgggaaaacccaagct---------aaaac------ttttatagggagcg-caattcctagt----------aaaaaaaacctaagatccttcc-----acttacagcaaaaggaatttttcc----------aatagaactatggaacccccgagcggttgcggttgta-cctgta------ctgcagg-aataagaaaactcg-ctattcactcagttt-attttccataataagattat--tgtaggagagatggccgagcggttgaaggcgtagcattggaactgctatgtagacttttgtttaccgagggttcgaatccctctctttccg-----tttttcttaatttatcaacgttaacgatcacaatgtagcaaatcaaataacaa---a-ttccagcaataaaat--tatttaataatatattattt-------------aatagaaattctctatagc-----aaattactgt-----gggatgtaaaa-tatacatagaggaaaaaaaaa------------gatcctagg-gttaatccatttttgctagt----tgagtgggaaaatatgaattagtggtcttacgaattagtagtcttaggtc--gatttagttcggggtaagg----------agaagaaaattctctgaacctttctttttttcgttaagttcaagtctgacgagagtaatattctacaactaacaactcatttattttgag-accgacccacttcctatct-aggattttatttactag-tcctttatattctaatgtgtcaatcgtcaaatgctt-tggcaatttgcctggg--tcggatgaag--caatataattttgaaccaga---ccttttgatctttggttatctttcgtagt----aataatatctc--ggggtttgcaacgaaaacttggtatatt-gactatacga--ccattaa--ctaaaatatgtc---tatggtttactaattggcgggccccaggaatggttgaggccatacccaatcgaaaaaggatattatccaaacgcatttcaagtaattgtagtaaaacctggcctgttgacctttttgcttttccagcgatatgtacatatctaagtaattgtcgttctgtcagaccataatgaaaacgcaatttctgtttttcttgaagacgaatacgatattgctcttttttcccagaatggaatttctttttcagattacttccggatttaggtgtttttctagtgagtcctggtaaagctcccagacggcgtattttttttaaacgaggtcctcgataacgggacatgaagactccttttttattttattgaaatttcattttacacaattaatttcattgtatttacattacagaatacatcgaaatt-----aaaactgaattaaactacaggataaa---------------cagagtaaaatcaacta------------------------aagtaccac-aaaaaatggaatttcataaaaatctgta---------ttttttgtatat-atattatttattttattgttttgtatctagcaaaattgtaaggtcgaa-aacataaaagatcctggattctccatttaattagg---------aaaaaaaagag--atttttgttcgtagaacatcaatagag--aaaaaaagccgactatcggatttgaaccgatgaccctcgcattacaaatgcgatgctctaacctctgagctaagtgggcttacatagcagaaatagtgtaacaaatagaaataggtatagtataggaaatccgtaaaatctcag--------------------------atcttagttattaatcttagctattaactag-------------------------attcgaaatttgaagttctacttagaata--------------------------------gaaaaaaaactaaaacttcttaaagataaagttaccttg-atatgcttaact-agaagat-----------------------------------atcttt-----------------------aaataaaattataaaatttattgaactttctttttatttatc--taattagcaaatcca---tttttctatatagaatagaattgattcctatttctataatggaattggatttcagat----------attttcaatttgagatggctccgacgaataatctaatacatag---------aaaataataatatatatga-------------------------------------------------------aagatataataaagataaagagaaaatacgactttattggcattttcattcgatcatt----------atcgactttatt-------ttgagatattttt------------ttatttgttactaattttagaattcct-atttcactaagg-aaacatagagtcatagcaaataaaattgctaattctgattagaaa-aaaaaaaaa-agaatgaatatcaaacgttatagtatgattttaaatactctaaaaaagtaagac---agtg----gggggggggagagaaaaacttttggatatattgattcgaattgaattgcaaagacctcaaggatacaatcaattcaattctgaattgcaataa-----gcaagtcaggtctctcaaatagagtc-----gaactgctagactacgtcgagtgctgaattcaatgattc-----aaaaaaactaagagatgcatgaaattagacaaggaatccttgtctc----aaagaagaggaaaat-ggggatatggcgaaatcggtagacgctacggacttgattgtattgagccttggtatggaaacctgctaagtggtaacttccaaattcagagaaaccctggaatt-aaaaaagggcaatcctgagccaaatccgtgttttg-----agaaaacaaaggggttctcgaatcgaactataatacaaaggaaaaggataggtgcagagactcaatggaagctgttctaacgaatcgag-----ttaattacgttgtgttgttagtggaactac------ttctaaa-tttgagaaag------aaggg-------ctttatacatctaataaa----cacgtatagatactgacatagcaa-----acgattaatcacagaatgc---------atatt-------atatataatatggg-ttctttattc----------ttttt---------------------------------------------------------------------------------------------------------------------------------------------------------------------------------------taggtg-----gattaatcggacgaggacaaagagagagtcccattctacatgtcaatactgacaacaatgaaatttctagtaaaaggaaaatccgtcgact-ttagaagtcgtgagggttcaagtccctctatc----cccaaaccctctt-------------ttattcccta-----------acta---------------tagtatttatcct-cttttttcctttttat-----caatgggtttaagattcattagctttctcactctac----tctttccc-----aaaggagtgcgaagagaactaaatggatctta------------------------tccta------gaatag---atttcttttttagtcg----------------------------------agtatcgggaaggaatcccggttattcactcta------tttttaagtat-----ta-ttaagtaag----ccatatacaatgcgtaggactaccctc--------------------------------------ccattttcaaatttagaatttgaaataccttatttaattgattttttagtccctttaattgacatagatacaaatcctctactaggatgatgcac-aagaaaaggtcaggatagctcagttggtagagcagaggactgaaaatcctcgtgtcaccagttcaaatctggttcctggcagag-------aaaaaaaagatctaccgaataggtattgatacaaatacctcgagatggattgggatacatattcgttcataat-------------------------ataaatagag------tatgatttat-------------------tcatctaagtgaattagtctataat-------atagaagcacttctttttctt------------tttagagaatggtaaaaatat-----------------------------------aatatatctttt-------------------------------------ctttatgg------tacagaaggaggtga------gattaggctcccctt---tatttttttttcatttc---ttaattttttatt-ctgctattccgacgaa----tctttttttagtcttgcttatc-ttatcttatcttactttcctagttgtggtaa------gtcatgcgcgcgatacaaagtt-cggggtagagaacttctttgaatcatcctatttttctgttca----ttatgaaggaaattaatatgcgattttcaaaatagg-gaatcaaaataa--aaccc--tttttttgctcagtctatctggact-----gcttttgtataa-ta-----gtaattaattagaa---------ataggtattccg-tttcatctaggaacagagcgtaaaaatattccttga------cttgaataaaatctatagttgtgttctataaatgagcatgaatttcttatcgttcaatgagcatcttgtatttcataaaaattgggggttatatagtccttacgtaagggccagcctatccaactttcaggcattaggatacgtttaaggcgcggatgattatcataagagattcccaccatatcataagactcgcgttcttgaaaatcggcacttctccaaatccagaagacagacggaattctaggattatccttttggacaaagacttttatgcagacttcttctggattatctatgccatactgtattctcgtaagatgatacacgctagctaaagatccaccgggtgctacatcataagcacattgggagcgtaaataattgtaaccatatacatataaaatgacagcaatggaatcccaatcccctgcttttatttgtaaagtctctattcctcggtgatcaaagcccaaagatctatgaaccacctcatgtttgactagccaattagataaccaaccctgctgcattgtcttcatctctccctctttgt-----ataaatatttcacat----ttcggatgcaagtttgaaagattgcccggc-----tttttatttttctacacaaaagagccc----------------------ctcctaattcactaatttgtaggaaggtactggacttttggatttgaaaaaagt---------------ttcagaagatatatctaaagtagatggtgattgatagagcaattcttgctcataagttccagtatgagtactgcgcctaacataaagcttgtgactggtagtaaaacatctatttttat------tttgagatcgagttcgatcctcaactatttctcgcgatatcttcttacgaagttttgttagggcatctataactgcttccggtttaggtgggcagcccggcaagtagacatccacaggaattaacttatcaactccccgaacagtactataggaatccgtactgaacattccccctgtaatagtacaggctcccatagcaatgacgtattttggttcaggcatttgctcgtataacctcactaaagagggagccattttcattgttaccgtaccggctgttaaaattaggtccgcttg-cctaggacttgatcttggtaccaatccataacgatcaaagtcgaatcgtgagcctattaatgaagcaaattcaatgaaacaacaactggtaccatatagaaggggccataaactggagagtcttgaccaattcgaaagatcatttggtgtggttgaaataacagaattggaacttgtttggtcaagtaagggaaactcaatcaaattcataactgtctcaatggaatcttttccttctttttttttt------tctaaatattcagttaagaccattccaaggctccttttcgccatgcataaactaaaccgacaactaggataagcacgaaaataaaagcttcgataaaaacggatacacccaatacgtcgaaactcattgcccaagggtagagaaagacggtttccacatcaaaaacaacaaaaactagcgcaaacatgtaatagcgtattcggaattgtag-ccaagccccccccat-gggttctataccgg-attcataactcgaaagcttctctggtccttcactaactggggctaaaatccctgaaatccaaaatgccaaaataggaataaggcttgctattattagaaatgtccaaaaaatatcatattcgtgaagcagaaacat-aatgtactcccattaatgtggaataggcgaaacttaaattagtcaattcaattcagcat-----tgtcaatttatccagaacttctcttttttcctcggtgaaacaagaatc----------------------------------------------------------------------------------------------------------------------------------------------------------------------------------------------------------------------------------------------------------------------------------------------------------------------------cattttgttcaaacaaaagt---------tcttattttatactttctttcctatgtgctgcatct------------------------tctttaaaga-----ttcatcc-----aatggaatcccgactccctttct-----ttttgatttccattctatttagatatgg----tgtagatc-----------------------taattctta----gataaagaaaactctatcgcttcactttgtctcgctttctctagaatctctagaaa----aaaaattgctctatcctttatttactatttaattat--cctttatttactatttaataatattataattataataagagactat---------taaataaaactaagaata------ctact-aatt-----------agaacctaattaacatagaa------------------------ggactaatctatgcagta------taatgagaagtaatactat-----------aaaaaaataaaaaagaactctatttgagaact-atgagacagaatattctgt-tttcttatttattctttacttta---------ttttttc-------------------------tatttaaag----------------tggagcaattt--------agatcatg-----------------tatata------taagcaaagtactaaaatatacttaaaacaaagtagtaattcgcaagat-agataaaatcattgaagttattatagaaaagtctagaga-----------tatcctgtttgatggagaacgggattcaaatcagggaagggatccttcc--------ttctattgatttgatagaaattcgtttttcttttcctgtcgctatgattttgattttcgatgaat-gagcctgtggtaatgcttttacctctattctatgtcgcaggtgctcgtccagtctagaaacaagcactaa--------------------tgagaaaatgaa-------aactat-----actaaaga----aaacctaggatatctatccaaaaatat------aaaaaaaaga-----catat-------tagggctatacggattcgaaccgtagaccttctcggtaaaacagatcaaacggat-----tattatcgaaatgattcgaactgtttcaaagacccaacatgc------a-tttttttgcattgggctctttcataaac------tgatttcaaaatcagttagtccaccatagtttttcttt---acgg------aaagataatgagatggctccctgtgctctgattgattatttgtattatgatctatctaggagcaataccaaagtgtttcaaaggaggattaccttgacttaggtctgcctccggcctaaatgaaatcaaactaagtgaaatggagtctctatcgttccact----gcaagagttaactatgagacttcatacaccttaaagttcatagaacgagaagaaattttttg-gaggcccttatcctcattacgcctagcatttagtgggctggatatttaccttatcaactagcaaatccataagggttcta------tttgactaggcacctgaat-----tggcacctgaatcggactgaaccgactgt------ttgtcaggctactgttctcctattctctcgaatcta-tgaagtaagacattgattttgcaat-------aagatcaattatgttcattgcataataag----ctcctttg-aaaagcattggcgcacgtgtaaacgagttgctctaccgaactgagctatagcccttatcagagatatcttaacatatagataatttcttgtcaagattaatattctc----taatgccagaggat----atccttttt-atctgtatatgtttagtat------------------------------------------------ataacagaccaataa----------cgaagcggta-ttgcttagaaaagtgattcaatatataatcgatcgaagtaatgagtcttcctttgtggtggtaaattgcctacttaactcagtggttagagtattgctttcatacggcgggagtcattggt---tcaaatccaatagta-------ggtaagtaggtagaaaaattactagatagcattggacttacttcgcttcgctatctaataactttttctacccctcttcccttt------------------------ttctttgtatcaacta-----taaatccttggattggct-----tcaattggaggggggaatccaattgacagcctcgattcgtatcctagctcgtctaagagctagctttgcttcaactaattctttcgtaccctcagctttactcaagttagcttcggctatttcaagtgcctgttgagcttcgttcggatcaatatcactacccagttccgcatcatttcctaaaatgatgatctcattattaactattctcgcaaaaccgctccacagaaccgcggttaaccattggtcgttgaggaggcgtattctcaaaggacccatatctactgctgtgttaatgggggcgtggtttggtaatacgccaatttggccactattagtggataaaatgatttctttcacttcacaatcccaaataattcgcttaggagtcagtacataaagatttaatttcatttcttcgatttgttctcctcttctaaggttatagctttcgtgctagcttcatcgatgttacccaccaaataaaaagcttgttcgggtaggccgtctaattctccggaaaggattagttgaaatcccctaatagtttcggcaagaccaacatactttcctggagaaccagtaaaaacttctgccacaaagaacggttgtgataagaaacgctcaatttttcttgctcttgctacagttaaacgatcctcctcagataattcatccaacccaagaatagcgataatgtcctgaagttctttgtaacgttgtaaagtttccttaactctttgcgcagtttcataatgttcgttcccaacgatccgaggctgcaacatagttgaggttgaatctaaaggatctactgctggataaatacccttggaagctaatcctctggaaagtacggtagtagcatccaaatgtgcaaatgttgtcgcaggagcagggtcggtcaaatcgtccgcgggtacataaactgcttgaatcgaagttatagatccctttttagtggaagcaattctttcttgcaa---agaacccatttctgtactaagagtaggttgataacccactgcagagggcattctccctaataaagcggatacctccgatcctgcttgaacaaaacgaaagatattatcgatgaataaaagcacgtcttgcttattaacatctcggaaatattctgccatagttagggcagttaaaccaactctcatacgagctcccggcggttcattcatttggccatagactagagctacctttgattcctcaatatttttttcattaattactccggattccttcatttccatataaagatcatttccttcacgagtccgttcccctactccaccaaatacagatacacccccatgagctttagcaatgttattgattaattccatgatgagtactgttttacctactccagcccccccaaataggcctatttttcctccacgtcgataaggagctaaaagatcgacgaccttaatacctgtttcaaagatggataatttcgtatctaactcgataaaggcaggcgcagatctatgaatagggaacgtcgcactactatctacaggacccaaattgtcaacaggctccccaagaacgttgaaaattcgtccgagagtagctccaccgaccggaacactgagcggagctcccgtgtcaatcacttccattcctctcatcaacccgtctgtagcactcatagctacagctctaactcgattatttcctaataattgttgtacctcacaagtcacattaatttgcttatcggcagtgtctctactctggactaccaaagcgttataaatataaggtaacttgcccgggggaaaagtgacatccagcacaggtccaataatttgatcgatacgacctgtatttttttcatcaattgttgaaaccccgggacgagaactagtaggattggtactcataattatcacataata---aaaaaaaa--agaatttgtcgaaatttttc----tttttttcttgttgaataatgccaaatcaaat-caaaaaaaatatccaaaaatccaaaagtaaaaaggaa--atgaattagttaattcaataag-agaaaaaaggggaccgggagtttatttcgttg-----cccaagcgaatcccattcaattgtttactcatgaaatgagtccgttccaaacttcaatcaatc----tttttttcatatac-----attgtgccttttgt-ggagcatcggtgcctactctactttcctatctaggacttcgatatacaaaatatatactactgtgaagcatagattgctgtcaacagagaattttcttagtatttag--ttaggtatttgcattcaaaataagaaaaggg---cccat-----taataacttg--------taaaataaggattagg-aattgattt-gggttgcgctatatctatcaaagagtatacaataatgaaggatttggtaaatcaaatccatggtttaataa-tgaaccatgttaacttaccataacaacaactcaattcctatcgaatt------------------------------cctatagtg--gaattcctatagg-atagaaaatacacagggtgtacacat-ta------------------tatatgaatgaaaaatattaattaacttaagtatgccctcaattt-------tctttaatgagttgatattatattaattgaatatcctttttgtttta--cgagatttttgctaaagttgcattgacgcctaatttacatcgagtagaccctgttattgtgagaattcttaattcaagagttgtagggagggacttatgtcaccacaaacagaaactaaagcaagtgttggatttaaagctggtgttaaagattataaattgacttactacaccccggagtatgaaaccaaggatactgatatcttggcagcattccgagtaagtcctcaacctggggttccgccggaagaagcaggggctgcagtagctgccgaatcttctactggtacatggacaactgtttggactgatggacttaccagtcttgatcgttataaaggacgatgctatcacatcgagcctgttgctggggaagacagccaatggatctgttatgtagcttatccattagacctatttgaagagggttccgttactaacatgtttacttccattgtgggtaacgtatttggtttcaaagccctacgtgctctacgtctggaggatctacgaattccccctgcttatacaaaaactttccaaggcccgcctcatggtatccaagttgaaagagataagttgaacaagtatggtcgtcctttattgggatgtactattaaaccaaaattgggattatccgcaaaaaattacggtagagcgtgttatgagtgtctacgtggtggacttgattttaccaaagatgatgaaaacgtaaactcacaaccatttatgcgttggagagaccgttttgtcttttgtgccgaagctatttataaagcacaggccgaaaccggtgaaattaaggggcattacttgaatgcgactgcaggtacatgtgaagaaatgattaaaagagctgtatttgcgagagaattaggggttcctattgtaatgcatgactacataactgggggattcaccgcaaatactagtttggctcattattgccgcgacaatggcctacttcttcacattcaccgtgcaatgcatgcagttattgatagacagaaaaatcatggtatgcatttccgtgtattagctaaagcattgcgtatgtctgggggagatcatatccacgccggtacagtagtaggtaagttagaaggggaacgcgaaatgactttaggttttgttgatttattgcgcgatgattttattgaaaaagatcgtgctcgcggtatctttttcactcaggactgggtatccatgccaggtgttataccagtagcttcaggtggtattcatgtttggcatatgccagctctgaccgaaatctttggggatgattctgtattacaatttggtggaggaactttaggacatccttgggggaatgcacctggtgcagcagctaatcgagtggctttagaagcctgtgtacaagctcgtaacgaagggcgcgatcttgctcgtgaaggtaatgaaattatccgagcagct--------------------------------------tgcaaatggagtcctgaactagccgcggcttgtgaagtatggaaagcgatcaaattcga---gttcgagccggtagatactattgata---------agtagataaaacaaaat--------------ataa-----agaaggtat-----aaataaaaaataaacg-----aaataaaaagagaaaaaaataagttatg-aaatgcagtaattcttctttattcgtctaattgattgcaattaaactcggctcaatctttttttttttagaaaaaa-aaagattgagccg-----aataaaaa-tggatcatgataagatcgtgagactt-gacaaat-cgagatta-----gtctattctat-atatctaga--------atatataaaggcataatacaataaagaaatacaaatccaat---------------tcatatcatatgataatggaatcaaata-----cgcagtatttacagaaaaaag----ccttcgtttattgggaaagaatcaatatacttttaatgtcgaatcgggattcactaagacagaaatcaagcattgggtcgaactcttctttggtgttaaggtagtagctgtgaatagccatcgactgcctggaaagggtagaagaataggacctattctgggacatacaatgcattacagacgtatgatcattat----ccttcaaccgggttattctattccacttctagatagagaaaaaaactaaaggagaatgaatgaaaaaagacatagttttgttttgaagttagacccttttattttataagactctcttgc------aaaaaagaggatg-tttgaaacttttaatagccgtaattgtgagtcaacaagtgactcgaactgtgtgtaagaaaagaagcatttttttttttcaaaatgctataactagataaggaagttttctataacctt---------gataaaaaggtagttttagtttatgattccgatcaagaacgataaatgcttgatttgggattggac----atagaacctggatcc--atcgtagagacgttcaaaagg----atcctgatgggaacaattatactttcgtggaaatcca--gcgctataaacttcaatgcggtag-----acgttttgttccg--aatttttccggaacaaac-----ctccaacccca--cgatacaatgaatttttt---ttattcataaaaaaaaaaaaataaaaaagcattcggaatcgcaatgctacttactatacgcgtccaga-ggagtattcagaataatatt-----------------------------------------------------cttcgctgcacgggacgggtcttcctcg-aaaagctaactccacccggcatttttatagccttt--ttgggcggtatatcgccttaaaaagtctaaa--------------------------------------------agggtagtatgagatctgtattaggtaagagaatttgccctttaattttgattgaatatactatattctatattttccgcctttacc------atgcattattctatgcccttctagcgg-------agtatgtatgcag-----------------------------------------------------------------------------------------------------------------------------------------------------------------------------------------------------------------------------------------------------------------------------------------------------------------------gaagtaaattct---------------------------agccgctttcttttgaatcaaattttaaattcgattagaag-gatag-aaacgccatgaggatgggaaaagaaaaatcaaatctttt-----------------taattagttctccttttttgcaattttcttatt----ttattatccattcctttcat---------------------------------------------------------------------------------------------------------ttttttacaatagtcaatattccttataa-tagatatacttaattatatcataagaatcttaagatatttt--------------tcgaatagatagaaatagtaaattttaattgagacacctattctatgacggatttaaacttaccttctattttcgtgcctttagtaggcttagtatttccggcaattgcaatgacttctttatttctttatgtgcagaaaaataagattgtctag----------------------------------------------------------------------------ta-ttttta--gtgtaagtaata---taatatggtagggtatgtggct-------------ctttctacacacaaatgaaaaaaagctatgaatgcggataaaaacggctatgggatggatgcgggtataggctacgag----cataaatgcatgaatatgcggagccgggtatagcgagtttta---------ttttaattgaatcaac--aaa---------tattttttgaatagaaagtcaatgtatctaa-cctattattt-cacaggagta-ctaatt-gc------tgaagacgatttcagaatc-aaaaaaagtaaagtcaaa------attttttag-cttattctctc-aatttcaatcgaccactactg-g-----atttagtata-tctaatatgaa--ttggcgatcagaac-atgtatgggtagaacttctaaaaggttctcgaaaaaggggtaattttttctgggcctgtattctttttctaggttcactaggattcttatcggttggggcttccagttatcttggtaaaaatattatatctatacttccatctcaacaaattcttttttttccacagggagttgtg-atgtctttctacggaattgcagg--cctattcattagctcctacttgtggtgt-actattttgtggaatgtaggtagtggttatgaccgattcgatag-aaaagagggaatagtgtgcatttttcgttggggattccctggaataaaacgtcgcgtcttccttcaattccttatgcgggatatccaatcaattagaattcaggttaaagagggtctttatcctcgtcgtatcctttatatggaaatccgggggcagggggtcattcccttg-actcgtactgatgagaagttttttactccacgagaaattgaacaaaaagctgccgaattggcctatttcttgcgcgtaccaattgaagtat-----tttgagtaaca-----attgtat----tt---tttttgaacttaattgaatgaagaa-----gaattggaagaagagaagctttctcaacatg----gggaggaagtcccttcgaaattgga-----tttgttatt-gtaagggtattttttagtatttatc-----taaagcaagtaacaaatgcggataagagaaaatttttttt-----------aatttattttgtc-caagtgagatatatcgcatactattc-----ttccattttcaccc-------gaaaggtctt----ttttttattctatttcactattccactccatctagatctaagaaagaacccaatgcaatgaaattccac--------------taatat-ata-----aaaaagaagaatagatacagggtatcaa----accctgctatagagtttttgc----ttcaaagaaaaagaaatatcat------------------tatagagtcagggaatgaaatagagtcagcgaatgaag-cgggttcattaacaac-----------------tcaatttacagatcaaaaatgaaaaaaaagaaagcattgccttctttactatatcttgtatttatcgtacttttgccctggggggtatctttctcatttaacaaatgtcttgaactttggattaagaattggtggaataccaggcaatccgaaactctcttaactgatattcaagagaaaaggattctagaaagattcatagaattagaagaactttctctcttggacgagatgataaaagagaaactaaagacacatgtacaaaaacctcctataggaatacacaagcaaataatacaattggtcaaaatagataatgaggatcatctccatatcattttgcatttctcgacaaatataatctgtttggctattctaagtggttctttttttctgagtaaaaaggaacttgtcatttttaattcttgggttcaggaattcttttataacttaaatgactcaataaaagctttttttattcttttagttactgatttttttgttggatttcactccacccggggttgggaactagtaattcgttgggtctacaacgatcttggatgggctcctaatgagctaattttcactatttttgtttgtagttttccagtaattctagatacatgtttgaaattttgggtctttttttgtttaaaccgcctatctccttcgcttgtagtcatttatcattcaattagtgaagcat-aaattc----attcga------------tttcc------tgata---ttaatc-aaatt----agcatctttctt--------------------------tagaaagaaagcccttt-tccattttagcaaaattc----tttctatttctacctgctt-aaggtattcatcattccagtacaactgttgcagtagaatggaatgacaacagact----cgtctatagggaactaaattaacttagctacctatctaatttattgtagaaattca-gtgatccgcgattggacatggaaaatagaaatactttttcttgggtaaaggaacagatgactcgatcgatttctgtatcgatcatgatatacgtaataactcagacatccatttcaaatgcatatcccatttttgcgcagcagggttatgaaaacccacgagaagcaactggacgaattgtatgtgccaattgccatttagctagcaagcccgtggatattgaagttccccaagctgtgcttcccgatactgtatttgaagcagttcttcgaattccttatgatatgcaattgaaacaagttcttgctaatgggaaaaagggagggttgaatgtgggtgctgttcttattttgcctgagggattcgaattagcgccgcccgaccgtatttcccctgaattgaaagaaaagata---ggaaatctatcttttcagagttatcgtcccgataaaaaaaatattcttgtgataggccctgttcccggtaagaaatatagtgaaattgtctttcccattctttcccctgatcctgctacgaagaaagatgcttatttcttaaaatatcccatatatgtagggggaaaccgaggaagaggacagatctatcctgatggtagcaagagtaacaatacggtctataatgctacgtcaacaggtatagtaagaaaaatactacgtaaagaaaaaggtgggtatgaaatatccatagttgatgcatcggatggacgccaagtgattgatactatacctcccgggccagaacttcttgtttcagagggggaatccatcaagcttgatcaaccattaacaagcaatcctaatgtgggaggttttggtcaggggga---tgcagaaatagtgcttcagg-atccattacgcg-tccaaggccttttgttcttcttcgcatccgttattttggcacaagtttttttggttctcaaaaagaaacagtttgaaaaggttcagttgtacg-aaatgaatttctaggtccc--gggatttcttaccatcaagttg-gtaaaaagcctcaatttattggcaattgctagaattatctatgatctattt-----tggaaatcctttttttgtttagccttttttttgtttacgaa---------------------atgtctgg-aattcctca-tttct---atctcatgc-----aaaa-gaagcgaatcgaatccaaggcaaaggcgagaacaataaaa---g----gatttcttccttttc------ggagggattgggggtcttcttaatcctctactcggcacaagaaaaagccatttttgcctttttcttgtgccgattc-----ttcttgtatcaaaa-taagaatcttttttcttcct---------aattcgtcaaaga-----ttactatgtt----tttctttattcgggtctgtctcttagatctctttttcttttgcttaggttcaggcgaggtagtg-------------------------------gacaaatttcttgtgattgtgagcaaatagaattgcttgacttgttcaattaagttcaacttcaaacttacagaaattttgc-aaaaaaaaaaacataaactcttcc-----attgaagggtggttttt-atttttagg-------ctagttgagtagttttgattaaggttttattagttta-ttactc-------------gaagctaaatcaaggattttcagcatacttccttcgt-------ggaataaaa-----tattggatccttgggtg--------------atctctttttcttgttgcttcata-----------------------------agagtgaatcgaa-------------------------------------------------------------------------------------------------------------------------------------------------------------------------------------------------------------------------tagatt---aaagtcgcgttat-----aagagtaagaattccgcgggtcctttccgctctaatcagataaa-------gggggtaaggacccgctaagctcctactttttcatgtttacaatct-ggtccctccgattactatagagatgaacccaatccagaatatgaaccgtaaaagaaaacacctactaaaccaat-cacagga-ataccag-ttacagtacctatc---agccaaagaggaattc---ttccagtagtatcggccatttcccctactttcctccacattttatcaagtggtcatgctagagacaaaaacagtcatggata-----gttataaggacgg-tatccttccaaat-gggataagagaattcttattactctctttgtt-------------------------------------tctctcaattgaagaagtaattggaaaataaaacagcaagtac-aaaaatgagtaataaaccccagtatagactggtacgattcaattcaacattttgttcattcgggtttgattgtgtcatagttctatagttgga-----atttggtttatcgttggatgaactgcattgctgatattgatcccaagaaaaaaacagtaggtacagctagcccgtgaatagccagccatcgcactgtaaaaataggataggttcgatctatggtcattaagggcctcctaaaaggatctactaaattcatcgagttgttctaaagaatcaaaacggtcggttattaacggaattccttgtcggctttccgtgaaatactcgtttggccgaggacttccaaacacatcataagctaaacccgtactgacaaataaccaacccgcaatgaatagggaaggtatagtaatgctatgaataacccagtatcggatactggtaataatatcagcaaaagaacgttctcccgtgcttccagacatgctgagctccccacatttttgtacattcaaaaaaggaattgattccgtaaaagatgggatcaaccagtaaatagaaaattactgata-ttcatccttgtgagattgtcaattttgtaccaaaggtgtattttgattataccgaattagtatagctatccttcctatggcacagcaatccggttttgcttgg-ttccgaaacataatt-------------------------c-cttttttctcttttttgttctttgtctata-ggtaagct--atatgttattcacggc-----atcaatagaaaccccgctattttttgaggtcctactt-a--ttttcattga--tttcgg-----aatagta-gaataatt-----cggaatagc-gtccgaaat-----cttgagaaaa------tctaagttaatg-atcaatagg--tttggataaa-gaatttaggaaaaata---ttctcatatt-gacacaatat-----aa-ggacaag----tatatgtg-aaatctattct-----------tttttagttaaaagttttct-----tccaatccaatctttcccttt--aaag-----ttaaagaaattcattag--ttagc-----ataatatct-aataaatagaaaatcga--atagtagataatccattataaaagaa---ggaataaattattttacgaatgaagattcgtaattaatccttgtcttgtttgttggattaggtctcactttcttgaccaaacc-----gcgagcgtggaagtttatgagat-----------gaaatagggaaagacagaag-----atagaactaaaaa-----ggataattcaagtgagtcgtcttagaatctactttagtt-ggagttcaaaa---aaggaataaaaataaa---------------------gtaaattcaaggaagagttttc---ttttttttaaggtccct---cgggggggggtcgcggaatgcttttcttctcctcttattcca------tatggaatacaa-taagttaaaataagacagttaaaataagaagtgaatagtggaatatttgaccgttcactccaaaaagaag-----------gtcctattgaaaaagaaataatccaaa-------------------------------attcaattgtttatttatctc-----ttattcca-------aaattccccttaaaatagaattccatttt---------ttcaatgggattacatgatctagttcttaatattattactttactc-aatt----gacaaattccacaac-aatctcttgattcggaa-ttagggactcatgtatcatctgatgaatctac-------tttcttttacactttcgtatctcactctatc-ctgttttttagtattatctaaaataactgatgaattatgaatttcccata-------------acttaggtaagtgctttaccaaca-tatgtagtgtagt--aaaaaaaataaaaggaaattaactctttcatgcttactttaactagttatttcggttttctactagctgctttaactataaccccagctctatttattggcttgaacaa--------------gatacgtcttatttg-----aattgactgaataa------gtcagaaaag-aaaaat----ctttcttttagattcctggtattctacgactcttttccacactaattacgaatttttttct----tggtcattgagattcgtggataatttagagtactatttagggatagatcgtacctc--tttttttatcccctcgaa-----caaatcgaaatgattgaagtttttctatttggaatcgtcttaggcctaattcctattactttagcgggattattcgtgactgcatatttgcaatacaggcgtggggatcagttggatctttgattgagtaattttga-tttttttattgacctcc-----tctagaccagagaggaggtc------aaattcgagttgc--aattcaactttg--ttttgt--t---aagttatttta--ctctgcttcg-------------------acataagatag-atggaatcacgctctgtaggatttgaacctacgacatcgggttttggagacccgcgttctaccgaactgaactaagagcgctttcat-ttattc-----------aaaaag-aaagtatttttctattcctaacgtatctcacgta-----cgtatagtctcgacaaattcaagttatacccactttacttactttcaattgatctcttcgctac-------------tgcccataaagaagaaa-aaagtaataggtagggatgacaggatttgaacctgtgacattttgtacccaaaacaaacgcgctaccaagctgcgctacatcccttttcc-----aaattgttgtacaatgccattgtacacaattcctgtctttttttccacatcataattttcttc---------------------ttatttctc--tatc--tatatagaa--------------ccctcctgtcatttct-tctttttggtctc--ataa-----ttaaggaa--ttatatacatctaaaatccaatagaatttcgcctctaaaagaaagattact------tggtaatgta-----------------------taggaagaagggg-----tcatctttttcttttttagggata----------ggaaagtttcgtctat-atggttcattt----------------------tatatatagcataacaa----------------------------------------------------------------------tcttgggcaagagtttctgatcatatatgtattccaacaaggaaggaggattttcaatgcgggatataaaaacatatctctctgtagcacccgtgctaagtactctatggtttggtgctttagcaggtttattgatagaaattaatcgtttatttccagatgctttgtcattcccttttttttaatt----------------gaggaatagaattctttgtgacatgacaaaatt-----tgacccttttcaatcc-----ttttatt--------------------------tagtatcg-----gaaggaaaaagaaagaaaag-----atggattgggttgaacctcagagtcatgaaaaa-ttaggtaaattccattttg--aaaaaaaaaaaatgcaat-----ttaaagcggtatccaagctaaacgaggcctt---cgaaataagagcatagaaaaaggc------tgggctagctaatt---------------------aaatgaaagggtttcgaagcaaaatctttgctaattcg-acaaggattgtattctttaattatttctttattttttat-----------------------------tactta--------atttaagaattcaaaa-aatatatttt------------------------------------------------------------------------------------------------aatggatttta---ttcttctttttc-----gg-----------------------------------attcacaataga-----agaataaaagaataa----gtagaagaattaagttaagtcaat----ccaaacggaaaagga-ggttcatggccaaggggaaagatgttagaatcagagttattttggaatgcatcagttgtgttcgaaaaggtgccaatgaggaatcgacgggaatttctagatatagtactcaaaagaatcgccacaatacacctggacaattagaattcaaaaaattttgtcgttattgtcgcaagcatacgactcatcacgaaataaagaaataggaacatcca-------------tcgtgtgttcgat-----------------------------------------------------------ctttcaaaaaaacagaaagagtaagaact-----------------tcatatttaatat--------------------------------------ataaaaaaaaa-ctatagtataaaatacaaatcaactcatctgatttccggtagatattatttcatatgtat-----agagggtattcatatact--------------------------------------------------------------------------ata-------------------------------------agatgaattaaa------taagatatggatcaaagaaagactacttc-----------------------ttctggatccgaaattaataaattaataaaataaataaatgaatttttt------------tttttcaattttaaaa-----ttttaaataaggaataaatcatgtatacatc---------------------taaacaaccttttcttaaatctaagcaaccctttcgtaaatccaaacaaacttttaataaatccaagcaaacctttcgtaaa---------------------tccaagcaaacttttcgtaaattcaaa---------------------caaccttttcgtaaatctaaacaaccttttcgtaggcgtcctcggattggcccgggagatcgaattgattatagaaacatgagtttaattaatagatttattagtgaacaaggaaaaatattatctagacgaataaatagattaaccttgaaacaacaacgattaattactcttgctataaaacaggctcgtattttatctttcttaccgtttcgtaactatgagaacgaaaagcaatttcaagcccagtcaatttcaataattacgggttct------agacccagaaaaaatagacatattcctcaattaacggaaaagtacaattccaatcgaaacttaagaaactacaaccaaaatttaagaaacatcaatcggaacttaagttccgattgat----gttttattcgaaag------ggccagacctatatatattataaag-aaagtaatcga-------------------------------------------------------------------------------gctcgttgattcctaccacttaatctgaatttattgtatcttcccggagtgccctctccgggaattcggttttgattattccagtatattacttt-atttatccctttaattgatgatctttattttattggaaatcgtgtaaagattatttggatttgatacagctacttgtgcaagcattttacgattaagaatcaatttcttcttgtacaggttgtgtattaatttact---------------ataactatcaaatactttatatatccgtgttgctgcgtttatccgagtgatccacaaacgacgaaaatccctcttttgcctacctctatctcgatgagaggaaacaaaagctctttttacctgttgggtaatcattcgattaagtcttaaatgagcccctcgaaagtttgaggcaaatgaacgcatttttgttcgtcgtctacgggctatatatcctcgcggaactctggtcattgaatcaaattaaccttaatgaataactaattatttctcttc-------ttttagccatccttttttccattaataacaaaactaattattccgatatataaaatattaattccaatggcttttgctatagtaaccttcccaaccacgatttttttattccacttcgttcag-ttatttctatgcgaaat--------------aacaaattaattct----aacgatact--aaaaaaatagtgggttccatcgtttctatggttcccttttaaacggtaaggccctctctatacaccggagccctttc---------tttcatcaaaaggtattgtgaacttgtatagttcacattctttggctctacctatccattatagagtaaataactcttttcac----aataagagttatccatacagtgacggtatttaattatgaaagttggctaagtagctgaccctgttagtcc-gttcttt-taagataaaggagcataag-cctttttcttttt-attactatttcctccg-cttaatggataaccatttg-ctaccaatgggggaattgcttctt--atttcc-aatttagataattggatttg-----caccaaaggaaaccaaaaattccata-taccatagaaatc-caggatagaaaagctatatcctattcattggtactaatcatggatacttccaaattttttt-tatttgtttgaagttatgatctgaacgagtcgcacatacaccctagcacatgttcctcgacgctgagggcatcctttaagcgcggccgtttttctagcatttcgtattggctgtcttgcgtttctaataagttgtttaaccgtcggcatgtt-tatgtg---tatag---aaaaaaatggattggtttagatccatcttaacctg-atgattgatcatcatgaagtctttctatttctattttctattaaatcgaagaaaaccccaatt----tgggtctgaaataactttacaagaaatctggacactaccaatccttaaacatttccggaaaccacactggatcagtatcgcagtgctcgtcaaccatttcatcccctacaatatcgacaagtccataagctttggcttcgtctgctgacataaaaacatccctttccatgtcttcggatacaacccaaaagggtttgcctgttcttagtgcataaacctttgtgatcatttcgcgaactttgtgtaactcttctacttctagtaaaaattcgggtgtccttgcccgataataagcactagcaggttggtgaagcataatcctcgcgtgagggaatgctatacgcttggtgggttctcctccaattagaacgaaggacgccatggacgcggctactccaaggcatattgtatatatatctggtgtcaccgtttgcatcgtatcaaaaatagccattcctgagattagccacccgccgggggagtttataaataaaaaaatgtcactaattccatcttctatactgagatataccatgagacctgtaatatgattcgtgatctcgcaacgaatctcttgacctaaaaaaagtgtcctttctcgatacataacattgtataagtcaacccaagtcgcttcttcatctccgggaatccggtaaggtacttttggaacaccaatgggcata-ttagattaatattattaaatt-taagtaagaaaactacactttaatatggaaacgtaagaatagaagagaaagaaagaatccgcagtttattgtcttca------tttttattcttattct--------------------------atatgaatactatagattctattaatatgaatagtatagattatattaatacgtagattgaaataatacat-----------------agatt-gaaagattatacgtataa-------agaaggtaagacagattcaataaag-aaaaaggaatcggcgattcgaatgataaacaaagaggggt-aggaa-----tctattcttcg------tttttcaaaataggccaagttacccattgcatattggcacttatcgagtatagaatagatctgcttctctttcttcttaatgaacagaaacagaattggcttc------ttatttttaatggaatgaaataaatattcacgctttctgacacacaatcccctagaagggttaggtacataggatatggtatggatagtcttttccaatgcgataaaataaagcgacatcgtgtctatttttctttgc-----taaaggggtatttccatgggtttgccttggtatcgtgttcatactgtcgtattgaatgatccgggtcgattacttgcggtgcatataatgcacacagctctagtttctggttgggctggctcgatggctttatacgaattagcagtttttgatccctctgatcctgttctagatccaatgtggagacaaggtatgttcgtcattcccttcatgactcgtttaggaataacagattcctggggtggttggagtatttcaggaggaactgtaacaaatccgggtatttggagttatgaaggtgtggcaggtgcacatattgtgttttctggtttgtgtttcttggcagcgatctggcattgggtatattgggacctagaaatattctctgatgagcggacgggaaaaccctctttagatttgcccaagatctttggaattcatttatttcttgcaggggtagcttgctttggctttggcgcatttcatgtaacgggtttgtatggtcctgggatatgggtttccgatccttatggactaactggaaaagtacaagctgtaaatccagcatggggtgcagaaggttttgatcctttt-gttccgggg--ggaatagcttctcatcatattgctgcgggtacattgggtatattagcgggtttattccatcttagtgtccgtccgcctcaacgtctatacaaaggattacgtatgggcaatattgaaactgtactttccagtagtatcgctgctgttttttttgcagctttcgtagttgctggaactatgtggtatgggtcagcaacgaccccaatcgaattattcgggcctactcgttatcagtgggatcagggatactttcagcaagaaatatatcgaagagttagcaatggtttagccgaaaatcttagtttatcagaagcttggtctaaaattcctgaaaaattagctttttatgattatattggtaataatccggcaaaagggggattattcagagcgggctcaatggacaatggggatggaatagctgttggctggttaggacatcccgtctttagagataaagaaggacgtgagctttttgtacgccgtatgcctactttttttgaaacatttccggttgttttggtagatgaagagggaattgtgagagcggacgttccttttagaagagcagaatccaaatatagtgttgaacaagtaggggtaacggtggagttctatggtggcgaacttaatggagtaagttattctgatcctgctactgtaaaaaaatatgcgaggcgttctcaattaggggaaatttttgaattagatcgggctactttgaaatcagatggtgtttttcgcagcagtccaaggggttggttcacttttggtcatgctacctttg-ctttgctcttc--tttttcggacacatttggcatggcgctagaaccttgttccgagatgtttttgctggtattgatccagatttggatgctcaagtggaatttggaacattccaaaaagtgggagatccaactacaaggaaacaggcagtctgatac-acattgttatggtatctttgacctctcttt------------------------------------------------tttgat---ttgacatgggaaaca-----tctc-ccatcctttct-----ttaactctttttc-tt-----------------tctttatatgggaaactctcccaaatgacaaatgaataggtgtggaagttataattgta-----aataaaccacgatcgaatctatggaagcattggtttatacgttccttttagtttctactttagggataatttttttcgctatcttcttccgagaaccacctaaggttccaccaactccaactaaaagaa---------------------taaaataatttcattgaagtaagaagtctaccagatgggtagacttcttac-----ttcaattagtccccgtgttcttcgaatggatctcttaattgttgagagggttgcccaaacgcggtatataaggcatacccagtaaagcttacaagtaaaccagatatggagatggcgactaaagttgctgtttcca----tttttatagaatttcaagattacaatggatctacgaaaagatcgtgtatttacaactacaacggaatagtatacaaagtcaacaccaatgatgaaatagaatttatggctacacaaaccgttgaagatagttctaaacctaggccaaaacgaactggtgcaggtagtttattgaaacccttgaattcggaatatgggaaagtagctccgggttgggggaccactccttttatgggggtcgcaatggctttattcgctatattcctatctatcattttagaaatttataattcttctgttttactggacggaattttaactaattaggtttctactaactaaaaccaggaagtcatagtttttccatcc---aaaaaagcctttctagtttaagctctacatttctagacattatggtagttcgaccgcggaatttttttgtttcggtatctctggaatatgagtgtgtgacttgttagaa-ttgatcctattgataatacatagaaagggcctgttatctctatcaagatgattct-aattcgtcagatatta-----ttttttctag-tatctgga-acacgaaatagatagagtggatca---aaaaaaaa-tggaactatgattcatactcactattaagacctcgcaaccagactga---------aaaattcaagtagttctta----aataaaaa----taaaaaagaaattttcttccttcca-----attttgtttgcccaaaagacaactttttttctc---tctattttgccgagtcattacactga------ttcaaaaaatgattatcaagtggttc-ttattcgaagaacccttgccttttgtttagcttgagactcaatcatcgtggctctagtatgaatctaaggttttaattgaactgattcgtaggatcgcaacaagataatttctatattacgattac-------------------------------------------------------------gc----acaaaaaaaaacaaat-ccaaaatagggaagagaaaagtcaagaggcct-ctaatgaccggcataagggaaaggaataaagacagatgagccaacttgagattttttggcattatcatcaca----------------aagaatatattccgaatttttcttatttc-atatcttcaaggcaaatcgaccc--aattcagtggatgatgaagttttgaacct--------tttttctaatattcgttgaaaatttgtgtgtttctgcttgagccgtacgagatgaaattttcatatacggctcttagagggggacttgggttagttacctatctcaataaagtatatgattggtttgaggaacgtcttgagattcaggcaattgcagatgatataactagtaaatatgttcctccccatgtcaacatattttattgtttagggggaattacacttacttgttttctagtacaagtcgctaccggttttgctatgactttttactaccgcccaaccgttacagaggctttttcctcggttcaatacataatgaccgaggccaactttggttggttaatccgatcagttcatcgatggtcagcaagtatgatggttctaatgatgatcctgcatgtatttcgtgtgtatctcacaggtggatttaaaaaaccccgcgaattaacttgggtcacaggtgtggttttggctgttttgactgcatcatttggtgtaactggttattctttgccttgggatcaaattggttattgggcagtcaaaattgtgacaggtgtacctgacgccattccagtaataggatcgcctttagtggagttattacgtggaagtgctagtgtgggtcaatccactttgactcgtttttatagtttacatacctttgtactgcccctgcttactgccgtatttatgttaatgcactttccaatgatacgtaagcaaggtatttcgggtcctttatagggaaggcatatcatagaaaattagaattc------tca--tatatcatatcgggtaggttgtcgtatttcattgctacaaacatgggttattgtaaaataacacatgccatttggatacttctcttcaactccgaagtattttgatacaa------tacaa-atag-ttgaagttaattttacgaaagaaaaaaaggcggattatgggagtgtgtgacttgaattattgatttgg------ccatgcagataaagaa-------------------------ttggatctgccacattagaattcacaaccaaaggtgtctccgcatccaa-tcaacacgtaagtctcctacctaggaaggataggctggttcac-ttgaggagaatattttctatgatcatacc----caaccatgtcatctatgaa-caggctccgt-aagatcccatagagtagaaatggaataagtcatgtgacatgatccaa---------tattacacttaccctttttta-ttatagtatggaaatgcattcattttctttgcatcgattgtgatccgcaatactatcggagtaaaagaagggatctaaggaagaatgtaggctaaacttttttatttttt-attagtaacaagtaaatattttgtttggaggtaagaaacttgcgatatt-----gaggggat-----aaacaccaactaatcaagagacatgagacaatccagaaagcaattgatcatgatcaaatttgtaagcccacttggatattgagcatttacctataagaataggattcttttc--------aatgagtagttgtaggtccaacttcaa-aaaagagaatctgataaagcttttcttgcctagagtcattgagtcattatataccataattctatt------atggatc-ttccgcggtcttatttcttt-cattcttgctcgagccggatgatgataaattctcatgtccggttcctttgggggatggatcctaaagagttcacctatcccaataacaaagaaaccagacttaaatgatcctgtattaagagctaaattagctaaagggatgggacataattattacggggaacccgcatggcccaatgatcttttatatatttttccagtagtaattctaggtactattgcatgtaatgtaggtttagcagttctcgagccatcaatgattggtgaaccggcagatccgtttgcaactcctctggaaatattacctgagtggtacttctttcccgtgtttcaaatactccgtacggtacccaataagttattgggcgttctcttaatggtttctgtgccaacaggcttattgacagtaccctttctagagaatgtcaataaattccaaaatccctttcgtcgcccagtagctacgaccgtttttttaatcggtactgcagtagctctttggttaggtattggagcaacattacccattgataaatctttaacttta-ggtcttt-----tttaggtatttt-----ttgattcattcaaccgtgaagtaccgtgcataggtatctaggaaatagttacttccaagt-gaatcttccctagatacctaaaatcc--------attttattatgatccatttcgcgaaaatagaaattgtaccaaagatgcaaaattgttttctttttt-c------------------tttttattctaact-----cg-aaaaagaagaagaataaaaaattgtaatggatttaaaacgagagcttattcttaagtaaatccattgggagatacttctctagagtgtcccatatctgttttctatcttccatacgaaaactttcaattctcataagatcttcttcagtcttactcaaaaggtccaatagtgtatgtatattggcccttttgagacaattatacgttctagaaggcaattctaattgatcaataaaaatacaattcaatggaattccttttttgtttttc------tttagattagttaatcttttttgaaaagtaaaaaggggcggagtaaacctgtttttattttcttcgaaactagtgccctcttcctccgcgtgtagaaaagggaggaataaatcaatcaaattacgagaagcctcataaagcgcttctttaggggttaaacttccattagtccatatttctagaaaaagtatctcg---tgtttttcatttccattcccacaagaaaaaatactataattcacatttcgaacaggcatggatacagcatctataggataacttccatcttgatagttctttctgagttctgtctgatatccacgatctctctttatctgtaactcaatacaaaaatcaatgggctctgtcaagttagctataggttgtgccgtatcaacgatttctacggaaggtggtaagattatatcttgagcagttatgtatctaggacctttgacgcaaattgatgcgtctctaactccatatagattacttctcaatacaatttctttcaaattgagtaaaatttcttgtacggattcttcaatacctgctattgtagaatattcgtgtggcacactcccaaattttgcgcgtgt----gatacat--gttccttcta-tttctccaagtaaag--ctcttcgcaagg-caata-ccgacggtg-tccgcttgaccttttctaagc--ggggacag-aatgaaacgaccataataaagacgcttactatctactcttgattcaacacacttccactgtagtgtttgagtggatcctgctacctcctctcgaaccataatagactagtattattatttgatcattgaatcgtttatttctcttg------------aaaacggattaa------ttcttttacagccgtctttttttaggcggtcgacatccattatgcggcataggtgttacatcgcgtatacaacttaatcgcacaccgcttttagcaatggctcgtaatgcagcatctcttccactaccagcgccctttaccataacttctgctcgttgcaaacctactgtacgaatagcatctactgctgttctttgaccagcatagggtgatgcttttcttgagcttttgaatccacaagtacccgcggaggaccagaaaaccacccgaccttgcgggtctgtcacagttataatggtattgttgaaactagcttgaacatgaataaccccttttgttattctacgtgcacttttccgtaaactaaaacgtgcattcctacgtaaaccaatacgcactttcttacgtgaaccaatttttggtatagcttttgccatattttattatctcataaatat--gagttagaaataacaa-aaag--aaaaaaagatacaaagatatccgtttag-------------------------gggtaaaatataccctttactttaa-----------ttatt-----aaaaattattttatttggaatttgaacatttacgcgggtac-------------tttttg--------------aattt------atagaaagtaaagttctttttt-cgaaagattacccctgtctttgtttatgcttcggattagagcaaatgactctaattcgtccacgcctacgaatcagtcgacattttgtacaaattttacgaacggaagctcttattttcatatttccgta-tcctttctt--aactatgaatctaatattttgg---agaaaataagtatcttcgcttgaatttttg--------aacttcgaatttattaccttgg-aacttcgaattttttaccctagaaaaaagaaaaacctaatcctttgaatcttc------------------gctatccttcaaatcttcgatatccttcgagtcttccatacgcttcgaatctttatggggaagtctataaattatacgtcccttgcttgaatcataacgacttacttcaattttgaccctatcccccatcagtattcgtatagaactagaacggatctttcctgaaatatagcccaggatgatggtgtcattctctagccgaacgcggaacattccgttgggtagggcttccgtaactaaaccttcgaaagtaacttttgcttctctcgggttttttttttctctcctattttttttttctgtcata--ttttttttctcctatttttcgatttttattttcaaa-------------------------------ataggaaggtcgagatagaattcgggcagtata--------------------------ggtggagcgattaccatatataacataagacttctcccccaattctgtttagtcgagcctctctatctgtcattatccctcgagaagtagaaagaatagcaattcccattccacccaaaactttaggaattccttgatagttagtataaattcgtaagccgggtcggctgatacgctttaaaaaggttcttgttctatatattccttttctagtctttctcttttgatgtcgcaaagttgaaaccaagaaatatctgttacgttcctgatgtttccgaacactttcaataaaaccctctcgtagaagtattttaacaatgttttcggtaatatttgtagatactactcgaactgttccttttttattcatgtccgcgtttcttatagaggttagtaaatcagcaatagtgtccttgcccataagactctaattctaagttcctccaaatttttctataatcaacatgttttc--ttttttttgcttttcattttagattttaaaacatatacgtaaaacacaatctactaa-------atttattctttgatctaaatttcacct-actagtatttataatacttcaggagctaatgaaactattttggtaaaattcaattctctcaattcctcagcaatcgcgccaaaaactcgagttccttttggatttcctttttgatcaattataaccgctgcattgtcatcatagcggattattataccgtcttcacatttgaactctttacatgtacgtacaattacagctctaattacttcggatctttctaggggcatttggggcaatgcgtctttgattacagcaacaataacatcaccaatacgagcatatcgctgattaccagcagctcctatgactcgaatacacatcaattttcgagctccactattatctgctacatttaaaagggtctgaggttgaatcatattattttgatttcaa-----tttgttatttcaatgc--aaaaggatgaaagaaatattgtc------ttttcagaaagaaaaacagggcgttttttt--tatcttcaatacttgttttagttttag---ggggttcta------tatttctaatcgaataaattgacttcgtatgggcattttactggcagctatggagatagctgctctagctacagtttcggatactccccccatttcataaagtatacgacctggtttaacaacggctacccaatattcgggggacccctttcctgagcccatacgtgtttccgtcggtcttagtgtaaccggtttgtcgggaaatatacgtacccatatttttccaccacgacgtgcatatcgtgttattgctcttcgtcctgcttctatctgtctcgccgtgatccaagcaggttcaagtgcttgaagagcatatctaccaaaacaaatacggttgcctcggcaggattttcctttcattcttcctctatgttgtttgcgaaatctggttcttttcgggttatagtcgatggt--tctttcttagttccatctctactgcaaaactggacatgagagtttcttctcatccagctcctcgcgaatgaaatgagaaagcgtg----caaatttc-----tctaattccataata----ttcctaaat-----------------------at-----taggtatagagacacattaatggataaataatagaaaagttagg-ttttttttatttaatttgaatattgaatttgtt-----------aaaatagaaa-----aatatat-------------------agtcaagaaagaagatctagaatatatcaaagaagatctagaatatatctagatgtgtgtgtct---atttatctaaattctatattttatag---atgatgtaatcctta--------------aaaaaaatatc-ct--tattttt----actctt-----------------------------------------attcaaaaagtatttcgcgggcgaatatttactct-ttcctgtctt-atttgttaa-t-------ttataaccttaccaaataagacaa---tttttttggttttttccgccatcccacccaatgaagtattaggattctttt--caataa----aatcctatagaatcataggttctgtcgttcccactgcttctccttg-aatggttaggtcttaattccacaatggagcttcaaaaaaatttctttccgagttaattttctcagttttattaaccaggggggctc-------tttattattgctttaaatttctagttcttgtttca---caagttacgatttc---ta------attctctattattttt---------attatattgatgctttatcacattgct------ttttatgatgcaattcatagaccatacatattggaatcctatatctt-acttaa-----tttatcttccttctttctatcatccctc-cctttatccacat-ccctttagttttccttcacaac-----ctagaatctcatttcttttttagagaaaaa---gcagttgctacaactatatgatagatctact----------------------------ca----tttatgatagagatatttattcatatagtgactgtt-------------tcttagttaggatctcgacaatacgaagcaataggttggtta------ttagttaattttctataattactaagg-------ttttttc--------------------------ttttttt--------------------------aaagaaaaaaaataacgagtcacacactaagcatagcaattatattaaa-------tgatttctcaattttcattaaatcttatagaaagaggt----agaatttcttgtttttttt-------------------tcagggatttcagcaa------aaaaagtctcttgtc------attttttattctatcactggacagaatgcgaagacaagattagttattcttcgtctacgaatatccaaatttttacacctaatactccatagatagttcgaattggatagcagcaataatcaattttagcgcgaattgtttggagggggagtctaccctttttgatgcattcggcacgtgcaatttcttttcctccgagacgacccgcaatttttactttgactccccttatatctgcttttttagttaattcaatggcttttttcattgcctttcggaatgaaactctattttttaattggaaagctatatattctgcaagaatgttaggctccctataaggctctttcactttttcaatagaaatattaagtctttggtttacagaatgaatttccttttgtagatctttctctaattcttcgattgctccttttttctttaataaattagggaatccaatatggattatgacgtggatcgtatcgatttctttttgaatttctatacgtgtaattacttcagaacttgaacctgagtccgtttttctattatgtgtaattacttcggaacttgagtctgattctatttttctattcgagccctttttcctattcttttgtatatagttcttgatacaattccttatttttttatcttcctgtagaccttcagaataattttttggttgtgcgaaccaaaaggaatggtgtttttgg--gttgtaccaagtctgaaaccgagtggatttattttttgtcccatattttt-ctattctat-------attttttttagtgggaattgaaatcttac-atgaatctaaaggttatttaga----------------------tttctttacga-tatttagtacaattgttatatgacacatgcttttttttatggggaaactacgtcctcgagcccgaggtctgaattttttcataatagtactcctactgacttcggctttagtaatgaataaatttgctttgtcgaaatccctataatgagtagcattcgctgctgctgaataaaccaactttaagatgggataagatgctcgataaggcatgaggttcagtatcataacagtttcctcgtagtaacgccagcgaatctcatcaagaactctttgtgctttgaaaacagacatatgtatacgtttttgtgctttgaaaactcgctcaaacttaagtaaacggtcggttggaactttccttgcgagtttccttagcacactttttttcttc---tttatcctagggatatactttactagtttgaaacttgtcataaataaggttattccccgcctacctttactttattt-------tgaatcct-----ttgtttgtttattcagaatctttctattctgaattc---agttaacgacgagatttagtatcctttcttgcattttcataactcgtgaaatgccgagtaggcacgaattcccccaatttgcgacctaccataggatttgttatgtaaataggtatatgttcctttccattatgaatcgcgattgtatggccaaccattgtgggtagaatactagatgcccgggaccacgttactattgtttctttctcctccttcctatttaccttttctatttttgccaataaatgatgagctacaaaaggattcgttttttttcgtgtcacagctgattactcctttttt-tttcctttttaaagagtggcattctatgtccaatatct--cgatcgaagtatggaggt-cagaataaatagac--taatgatg-aatggaaaaaagataaaaa-tcccttagct-ggataagggg--cggatgtagccaagtggatcaaggcagtggattgtgaatccaccatgcgcgggttcaattcccgtcgttcgcccatcgcattattgcaaattccaaaaatgcaattttccatattcctagttacgtatttacttacgtcgacgaagaataaaactatcgctatattttttccttttcctagttcttctcccaagcgcagggtaaccccaaggggttgtgggtttttttctaccaatgggggctttcccttcaccgcccccatgggggtggtccacagggttcataactacccctcttactacggggcgtttgcctagccaacacttagatccggctctacccaaacttttttggttcaccccaacattacccacttgtccgactgttgctaagcagttttgggatactaaacggacctccccagatggtaatcttaaagtggccgatttaccctcttttgcaatcagtttcgctacagcccctgctgctctagctaattgcccaccccttccacgtgtgatttctatgttatgcatggccgtgcctaagggcatatcggttgaagtagattcttcttttctctcaaaaaaccccttcccaaactgtacaagcttcttccaaagcatacggctttctagatgtatatgatgatctctagac----agatggagc----ttatatgaatcatatgatgaagtaccacatgagtggatatataggaaaggaatccaaatctgccgaatcgctcatgttatgatcttctacatcctaggtctccgcgttccgtcatctggcttatgttcttcatgtagcattcagatcgaatgactctatgaaattacgtcgatacttccacatattatgggtaacgtaggagacatccctattttcccccgggggtcttaattaccactgcttagctttcaatttgcctctgaccatcaaattaaatgtgaataacccgtcctcctctctttgaaacaaggggcgcttccggttctgtgcgtgcttcaaacaattttgttttctccatattaccatatctctagagtcaataattttctatgaggaactactgaactcaatcacttgctgccgttactcaacagttttctgttgaggtctatcccgtagaggtagtcaaattggatcagtgatcgatttctaggtttcgtcgtaaacctaattggttacttccaattacgtaaatcaatagttcaaaccgcactcaaaggtagggcatttcccattgatataggaacttttgtaccagaaacaatagtatctccaattatagcccctctgggatgtaaaatatatctcttctcaccatccccatagtgtatgagacaaatgtatgcatttcgattagggtcgtattctatggttacgattctaccagatatgtctttttgattccgtctaaaatcgattttacggtataggcgc-ttatgacctccccctctatgccttgcggtaatgattcctctggaattacgacctttaccacaacggtgccgtccatggatcaaattatttcgtggattggatttcacttgcctgtctacggttcccttgcgtgtgctcgggataggtgttttgtataaatgtttcgccgtattattaagtattctcctttagtttttttctctatctagaagtggaatagaataacccggttgaagggtaatgatcatacgtctgtaatgcattgtatgtcccagaataggtcctattcttctaccctttccaggtagtcgatggctattcacagctactaccttaacaccaaagaagagttcgacccaatgcttgatttctgtcttagtgaatcccgattcgacattaaaagtatattgattctttcccaataaacgaaggcttttttctgtaaatactgcgtatttgattccatccataaatcgactttccctcctatgctctgagttccagtatcgataagaattcgagttcttattgttcttatgttatggtatgaatataccataccaattcgttatgtatggatgatggatgagattccatggatag-agagccagttccaatagacttatggaacgttgccgttcgcgtgcatccagcaggaattgaacccgcaaatttaccaattatgagttgggcgctttaaccattcagccatggatgcttaacagggatcatcgtacatcgtaaataaccaattttcatatagaaagacatatcatag-aaaaatgaaatcga----------------------------------aaatattcggagatgactatgaaaacacctctctggatcctcgaattgaaagagagattgagagggatcaagaatcctaattctcgctatttggaatggatccaattctattgagtctgactcatagtgatcatttctctttagcaaagaatgaccttggttatcaaaggattgaacaaccgggatccatttacttatgatacctagttggcattgataacaaggatctaatgaattatgagtttaatagatcc-----cctttagcagaaagacgtatattccttgctcattatcagacaatcacttattcccaaacctcgtgtgggactaatcgttttcatttaccatctcatggaaaacccttttcgttccgcttagccctatcgggtattttagtgctaggttctataggaactggacgatcctatttggtcaaatacctaacgaaaaattacgattttcctttcattaaggtacgagggcttcttattccac-----aagaacgaaagcaccttttcattctttcatatactaggggtttttacttggaaaagacaatgttccatactaaaggattcgggtccataaccacgaggtccagtgcactagatcttgtagcacttagcaacgaggccctatccattagtattccacataagaaatccattatagaaaaaaatacaattagattagctcttcatagacaaacttggggtttgcgagccaaggtaagatcggctcggg-----atcatggga-cccttttctatcagataggaggggctcttgtacaaaatagactt-ataagtaataaccccatcga------atctatctat------at-----aaagaggcaatcgtgttagggagcgg---gtttttctttggcc-----aaaaggtacttcgaacttggaacgagcatgaagagattaacgagacttctttctcttttgagtttttctggcggacctgccgcgcaagatctttggtcttcc-----cctggaaccgatgaaaaaaagtggatcgcttcttatgtactcgctcagaatgattcttctct-----atctatagttcaaggcctattagaagtagaaggtgctctggtgcaatccttaccgacagaaaaagattgcagtcaggttgataataatcgagtgccattactttgtcggtccgaaccaaggaatccgttagaaatgttttgaaatggatattgttctctctttgatcagggattgctatatgaaaagaagtggagtttgaaaaagggaacggaatgctcaaaccggaattgctagaggaacgaattttcaatagcataacttgggctcctagaatatggcgcccttgggacaatctatttgattgcagg-----------------------------------------------------------------------------------------------------------------------------------------------------------------------------------------------------------------------------------------------------------------------------------------------------------------------------------------------------------------------------------------------------------------------------------------------------------------------------------------------------------------------------------------------------------------------------------------------------------------------------------------------------gtt-----------------------------------------------------------------------------------------------------------------------------------------------------------------------------------------------------------------------------------------------------------------------------------------------------------------------------------------------------------------------------------------------------------------------------------------------------------------------------------------------------------------------------------------------------------------------------------------------------------------------------------------------------------------------------------------------------------------------------------------------------------------------------------------------------------------------------------------------------------------------------------------------------------------------------------------------------------------------------------------------------------------------ttgttttgttccgaagcaaagatatccgcgggggccggttcgttcgtcctattctgctattcaggaccaagag-----gtactggattctctttcggataggccctgaaaggagaagaaaggctgaaatgccaacggacctctgtctattctctaattcacccgatcccatagtacccgtttttggaacgtccagtgccaaagtcactgaatgggtaagtcaccaatccaatccctttgacaaatcgggtgtcatattagatatcatattct--------------------atatatatagaaatatc------------------atagaatagacatatataatttttggtcgggaaatttgaatgaatcattgagtgaaaaaggagcaaagaatgacaaaagacgagactctactagtcttcactcttgtggt------ttcctcggtttctgttttcttattcgggatcttgcttttcatggttctcatctctgcaactcgcgattttcgcgagagaaccaaatccaaatccaagttagtgaagatcatgatttgggctggcatagtagt-----------------tattacctttgcaattgcggttcgaatctatccgatctttatc-----tttttgctcaaagaacgaataaaaccccttgtcgaagccc----------------------------------tttatgataagcttccctggatctgggaagtttctctttcacggtattgggatcgtttgatcgatttccttgatttgatcgc-tactt-atgggcgtgcgctcaaaggatacaaacagggattcgcaaacaaaaaggggaattcgtagtcactttttcctgtcgcgt-----aaaaaaaagtctttacgcgagagcaatagcggttgggatacatctgtctcttctgagcaacc----tcttttggattcttaagaccacccttgcagtaggataccatccgctttgggttctt----------tattatctccttcgagggatttttaggatcgttcaggcta----tatttagtctattttggcttttactgtctacttttctc------agggagatggttaaggacctcagaagatagaggagagcgccaggcgcagattttcggaatacttctacggggaatgctgattgaatgagcattctccatattatgccttgaaga-ggactcgaacctccacgctcttcagcacgagattttgagtctcgcgtgtctaccatttcaccatcaaggc--------------------------------------------------atcttgaaagtgaat--------------------------------------------------cgtattccatgaatatgatatctatctaatgtgatatatggaatatatg--------------------------acaaaggtggagtcttggagtatttcgatcgatcggt------catataggcctgagtcagacatcaaatagcttcgatttgcattatccgtaggacaccttatatgtatcaaaatcgatatcaaaatcaaaaagatgaaagatgta-caatccaatttctcgatt-caatagaagcccaaagaggtgcatatggtacc---caactaag-----aatag-gatagatatgt-caaaagcagg----------------------------tctgattacacctattcctaatcctaaatagaatgtaaggacgtagggatttctatgtaaacagagtatcctatttccataggctcgaatgaccccttctcataataagaatgtgcacggtctggtccggtatggaatgaacttataatctgatgatcgagtcgattccatgattataagttcataaccctagcgcccattcccattttgggcggaacagatctactaattcttttattccagttagtaagagggatcttgaact----aagaaatagacctagcagctaaaagagggtatcctgagcaattgcaagaatggggttcattgatattcctggtatagtagatgctatcacacatacagtcatactcaattcgatggaattgtttgatcttaaaggggatcttctataatttcgcacataaggggttatttcttggtttcgtccagtcattaataacttgattatttttagataatagtagatagaaagaacgctcgtaaggagtcctattgaaaccaataaatataggcctgcttgccatccacaccagaatagatagagtttgccgaagaaacctgctagtggaggaaggcctcctagggataagagacatagggctaaagagagagccaaaaaaggatctttcgtgtataatcctgcataatctcgaatgttatcagttccggtacgtagaccaaataatacaatgcaagcaaaagttcctagattcatggagatatagaacagcatataagttatcatgcttgcatatccatcatttgagtctccaacaattattccaataattacatatccgatttgccctatggacgaatatgcaagcatacgtttcatgcttgtttgagtaatagcaaggagattccccaaaatcatgctaagaatagctaggatttccagaagaagatgccattcgtttgatgagaaataaaaaggaatatcgagaattcgcgtggctgaagctgaagcagctactttcgaagtaacagaaagaaaagcaacgactggagtgggggagtcagagtcgaaaagagga--ttcctcgcttctttctctcatgcaaaaccgtgcatgagactttcatctcgcacggctcctaagtgataaaagaaagaag-aactcgtcttctttcttttttgattaccttcctcgcgtatgtataagaccgaatccattctttttcgaaatcaatttcgaaaaagaactactaatccttaacttttcgaggaatccttcatcagtggttgtgaatgactgactttttcaatcctttcgaccttggttcc--gtaggagcaagtcag-aaaggttgagaaatagaaccatctgatttgattcgttcccaatagccatgagatgatcatcttagggtgatccttttgtcaacggat---gctcctattacactcgtagtctctgaa-ggatgagaacccactatgtagcatctacatcgataattcaagcattgtatacgtcattagtccgattctttgtaggaactacccgtaataacgaacttgcaaaatggatctgtttatcataaagagattcgttgttcctgaccctgcttcaccttaattgttatttgaac----aaaaagatcacaataaacttttggtaaaagttctgtcttggtcggagtggggatagcatttctcttctgcatgtctatggagttttgcaaaacccaaacacctcagagatagatatagaggtag----gaatttgtcgaacgaaccacactccttcgtagacgtcaggagtccattgatgaaaaggggctggggaaagcttgaacccaagtcctacagtgatggatataagcgcaattgaaattcctggggagttatacatttgtgtattgataagaccgttcacaatttcttgaag--ctcgatctcccccccagatgaaccatatagccaagagaaaccatgaaccagaata-gaagagcttgccccacccatgagtaaatatttcatagtag-cctcattaga--ccgtaga---tctctcttggtata-tccagacaatagg-----taggaacataaactgaaacattctggagctacaaagatagttattaaatcgttagcaccacataaaaacattccccctagagtagctgttaatacgaataacagaaactctgttatagccatttctgtacattcaatgtactctacggatagaggaatacataaagtggaacataataaaatgagaaattgaaagatttcgttgaaattgttcgtttggaaatttcccgaaaagctaattatgggttcttctctccatcggaacaatagggccgttatgcttattactaaacttgttgaagagatgaaatagaaccaaggtctatctttttgatcagaggttgaatcgatcatcagaagaagaattaggccaaaaattaggatacattctgggaaaatggaacttccctggaagagaagcaaatgaaacgctttcataaaaattctcgtagaatcgagaatgaagttttcattctgtacatgccagatcatgaattagtaactgcatccaatctccg--aaaagtcccgattgtttcga---tttttggaatgggatatttacggaatccccatgaataggatcaaaccttattccatgctatttccataagattcttctttcttattcttaagcaagccctcgagagggcttagttgatcatgatttctgttttctc---tttcttttcctttttgtttgtttcgagaaagatatcgtccgattctccttctattgattcttttccgatcgcgatgtacggatccatgtgtctacatacctagattctgttcatggattaacgaaaatgtgcaagagctctatttgcctctgccattctatgagtcgcttcctttttgcgtatggcacccccactccctttcgcagcatctactaattcggaacttaatttgaaagccatatttcgacccggacgcttttgggatgcttctaataaccaacgaatggcaagtgctcttccttgtttagatcctatttcaatcggaactttccgcgtcgatccttttttattacgtcttgtttttactcctatattgggagttactctacgtattgcttgacgtaaaaccaatagtggatttgtttctgtcttttgttgaatctttttcacggctcgatagagaatttgataagccaatgatttttttccgtctttcataatacggttaaccaccatgttaactaatcgattacgaaaaattggatcggattttgcagttcttttttctgcagtacctcgacgtgacatgagcgtgaaagaggttcaagaatccgttttctttttataagggctaa-----aatcacttatttttttggctttttgaccccatattgtagggtggatctcgaaagataggaaagatctccctccaagccgtacatacgactttcatcgaatacggctttccacagaattctatagggatctatgagatcgagtatggaattctgtttactcactttaaattgagtatccgtttccctccttttcccgctaggatcggaaatcctgtattttccatatccatacgatcgagtccttaggtttccgaaatagtgtaatgg-aaaaagaagtgcttcgaatcattgctatttgactcggacctgttctgaaaaagtcgaggtatttcgaattgtttgttgacacggacaaagtaagggaaaacctctgaaagaatttccatattgaccttggacatataagagttccgaatcgaatctctttagaaagaggatcttttgtctcatggtagcctgctccagtccccttacgaaactttcgttattgggttagccatacacttcacatgtttctagcgattcacatggcatcatcaaatgatacaagtcttggataagaatctacaacgcactagaacgcccttgttgacgattctttactgcgacagcatctagggttcctcgaataatgcgatatctcacaccgggtaaatccttaacccttcctcctcttactaatactacagaatgttcttgtaaattatggccaataccaggtatataagcagtgatttcaaatccagaggttaatcgtactctggcaactttacgtaaggcagagttgggttttttggggttgatagt-ggaaaagtcgacag-ataagtcgcccttactgtccctttacagaaccgtacatgagattttcacctcatacggctcctcggtcaattctttcgaagggatccttttcctcgttcgagagtctccgccc-ttcttccactccgtcccgaagactaactaagaccaattgagtcacgttttcatgttctaattgaacactttccattt--------------------atgatatgattaaaggagaagattgttcttttaccaaacatatgcggatcaaatcacgcc-----------------------ttataataagaagaaatctttctcggtatcaatccctttgcccctcattctttgagaatcagaaggatccttttcgagtttccatttcttcatttggaatctgggctcttctatcttcgacttattttt--tttgctttattctttatttatttca------------tttcggtttttccctcttcctctatccctatcctct-aggtacagcgtttgcatcaatagagaaccttttcctctgtatgaatctatattattccattccaatttcttcccgaaacttcccaagaaaaatcccgaatgggatccaaaattgacgggttaatgtgagcttatccatgcggttaggcactcttcaaataggaatccattttc-----taactggctttcgtgctttggtgagtcgcccgagatcttttcgatgacctatgttgtgttgaagggatatctatatgatccgatcgattgcataagacccgcggtagcaatagaacggggaaagtatacagaaaagacagttcttttcaatttcgattatctatatattagttcgtttctatttctagatatct-----------atttctatatattagta---------------------------------------------------------------------ttagttagtagtattagtattagttagtagtactat----------------tctattagttaccgat-cccggctctgtgagttctttcttccgtgatgaactgtcggcaccagtcctacatttttgttctctgtggaccgaggagaaagggggctcagcaggaagaggattgtaccataagagaagcacgggggtcaacccgcttcaaatatggaacatggattctgccaatgcaacggagttgggtcctcctatcgatccgatccgaatgaatcagtctttctacagaggtaaatctttgcctat----taggcaagaggatagcaagttctaaattctgtctcggtaggacatagatttctattactatgaaattcataaatgaaaatgaagtagttaatgggagggctaccgctatcctttttcttgtatg-----tgttcctaagagaagtaatttgtcc---tgatgtttcgaggtctc---aaaaaaagggcgtggaaacaaaacagat-agaaactcttgaatggaaattgaaaagaaatgtagtcccagttccttcggaaatggtaagatctttggcgcaagaagaa-ggggcgacccatatcatcttgacttggttctgcttcccctctttttttaagaataccgagtagggttcttctcctaccagtatcgaatagaacatgctgaacaagatcttcttcatggaaacctgctcgatttagatcgggaaaatcgtacagattttatgaaaccatgtgcgatggctcgaatccatagtaaatcctactttcgataggaccggttgacaattgaatccaatttttccca-------------------ttatttgactatccataat-----agtgcggaaagaaagcccggaggaagag-----tggccttgagtttctcgctcctttgccttaggattcgttaattctctttctcgatgggacggggaagggatataactcagcggtagagtgtcaccttgacgtggtggaagtcatcagttcgagcctgatt-atccctaaacccaatgtgagtt-ttttctattttgactt-actc-ccccgccacgagcgaacgggaat--------------------------------------------------ggataagaggcttgtgggattgacgtgatagggtagggttggctatactgctggtggcgaactccaggctaataatctgaagcgcatggatacaagttatccttggaaggaaagacaattccgaatccgctttgtctacaaataaggaagctataagtaatgcaactatgaatctcatggagagtttgatcctggctcaggatgaacgctggcggcatgcttaacacatgcaagtcgaacgggaagtggtgtttccagtggcgaacgggtgagtaacgcgtaagaacctgcccttgggaggggaacaacaactggaaacggttgctaataccccgtaggctgaggagcaaaaggagaaatccgcccaaggaggggctcgcgtctgattagctagttggtgaggcaatagcttaccaaggcgatgatcagtagctggtccgagaggatg-atcagc-cacactgggactgagacacggcccagactcctacgggaggcagcag-tggggaattttccgcaatgggcgaaagcctgacggagcaatgccgcgtggaggtggaaggcctacgggtcgtcaacttcttttctcggagaagaaacaatgacggtatctgaggaataagcatcggctaactctgtgccagcagccgc--ggtaagacagaggatgcaagcgttatccggaatgattgggcgtaaagcgtctgtaggtggcttttcaagtccgccgtcaaatcccagggctca-accctggacaggcggt-ggaaactaccaagctggagtacggtaggggcagaggga--atttccggtggagcggtgaaatgcattgagatcggaaag-aacaccaacggcgaaagcactctgctgggccgaca-ctgacactgagag---acgaaagctaggggagcaa-atgggattagaga-ccccagtagtc-ctagccgtaa-acgatggatactaggtgctgtgcgactcgacccgtgcagtgctgtagctaacgcgttaagtatcccgcctggggagtacgttcg-caagaatgaaactcaaaggaattgacgggggcccgca-caagcggtggagcatgtggtttaattcgatgcaaagcgaagaaccttaccagggct-tgacatgccgcgaatcctcttgaaagagaggggtgccctt-gggaacgcggacacag-gtggtgcatggctgtcgtcagctcgtgccgtaaggtgttgggttaagtctcgcaacgagcgcaaccctc-gtgt-ttagttgccactatgagtttggaaccctgaacagacc-gccggtgttaagccggaggaaggagaggatgaggccaagtcatcatgccccttatgccctgggcgacacacgtgctacaatgggcgggacaaagggtcgcgatctcgcgagggtgagctaactccaaaaacccgtcctcagttcggattgcaggctgcaactcgcctgcatgaagcaggaatcgctagtaatcgccggtcagccatacggcggtgaatccgttcccgggccttgtacacaccgcccgtcacactataggagctggccatgtttgaagtcattacccttaaccgtaaggagggggatgcctaaggctaggcttgcgactggagtgaagtcgtaacaaggtagccgtactggaaggtgcggctggatcacctccttttcagggagagctaatgcttatgcttattgggtattttggtttgacacttcttcacgcccaaaaagaaggtagctacgtctgagctaaacttagatatggaagtcttctttcgtttagggtgaag-----taagaccaagctcatgagcttattatcctaggtcggaacaaattagttgat----agtgataggattccttttttgacgtccccatg---tccccccctgtggtgtggcggcatggggatgtcaaaaggaaagggatggagtttttctcgcttttggcgtagcaggcctcc----ctttgggaggcccgcgcgacgggctattagctcagtggtagagcgcgcccctgataattgcgtcgttgtgcctgggctgtgagggctctcagccacatggatagttcaatgtgctcatcagcgcctgacccgaagatgtggatcatccaaggcacattagcatggcgtactcctcctgtttgaatcggagtttgaaaccaaacaaacttctcctcaggaggatagatggggcgattcaggtgagatcccatgtagatctaactttctattcactcgtgggatccgggcggtcc---aggggggggccaccacggctcctctcttctcgagaatccatacatcccttatcagtgtatggagagctatctctcgagcacaggttgaggttcgtcctcaatgggaaaatggagcacctaacaacgcatcttcacagaccaagaactacgagatcacccctttcattctggggtgacggagggatcgtaccattcgagccttt-ttttcatgcttttcccggcggtctggagaaagcagcaatcaataggactttcctaatcctcccttactttcaggaagaacgtgaaattctttttcctt-------------------------------------------------------------------------------------------------------------------------------------------------aa-------atgggagcagagcaggtttgaaaaaggatcttagagtgtctagggttgggccaggagggtctcttaacgccttcctttttctgcccatcggagttatttcccaaggacttgccatggtaagagggagaaggggaaagaagcacacttgaagagcgcagtacaacggggagttgtatgctgcgttcgggaaggatgaatcgctcccgaaaaggagtctattgattctctcccaattggttggatcgtaggggcgatgatttacttcacgggcgaggtctctggttcaagtccaggatggcccagctgcgccagggaaaagaatagaagaagcatctgactctttcatgcatactccacttggctc-gggggggatatagctcagttggtagagctccgctcttgcaattgggtcgttgcgattacgggttggctgtctaattgtccaggcggtaatgatagtatcttgtacctgaaccggtggctcactttttctaagtaatggggaagaggactgaaacatgccactgaaagactctactgagacaaaaagatgggctgtcaaaaaggtagaggaggtaggatgggcagttggtcagatctagtatggatcgtacatggacgatagttggagtcggcggctctccta-ggcttccctcatctgggatccctggggaagaggatcaagt-tggcccttgcgaataacttgatgcactatctcccttcaaccctttga-gcgaaatgtag-caaaaggaaggaaaat-ccatggaccga-ccccattgtctcca-ccccgtaggaactacgagatcaccccaaggacgccttcggcgtccaggggtcacggaccgaccatagaccctgttcaataagtggaacacattagccgtccgctctccggttgggcagtaagggtcggagaagggcaatcactcattcttaaaaccagcattcttaagtttaagatcaaagactcgggcggaaaaaggggagagctccccgttcctggttctcctgtagct---ggattccccggaaccacaag-aatccttagaa--tgggattccaactcagc--accttttg----------------ttttgagattttgagaagagttgctctttggagagcacagtacgatgaaagttgtaagctgtgttcgggggggagttattgtctatcgtt-ggcctctat------ggtagaacccgtcggggaggcctgagaggcggtggtttaccctgtggcggatgtcagcggttcgagtccgcttatctccagcccgtgaacttagcggatactac------gatagcaccgaattttgccaattcggcagttcgatctatgatttcgcattcatggacgttgataagatccttccatttagtagcaccttaggatggcatagccttaacgttaatggcgaggttcaaaagaggaaaggcttgcggtggatacctaggcacccagagacgaggaag-ggcgtagcaagcgacgaaatgcttcggggagttgaaaataagcatagatccggagattcccaaataggtcaaccttttaaactgcctgctgaatccatgagcaggcaagagacaacctggcgaactgaaacatcttagtagccagaggaaaagaaagcaaaagcgattcccgtagtagcggcgagcgaaatgggagcagcctaaaccgtgaaaacggggttgtgggagagcaatacaagcgttgtgctgctaggcgaagcggttgagtgccgcaccctagatggctaaagtccagtagccgaaagcatcactagcttacgctctgacccgagtagcatggggcacgtggaatcccgtgtgaatcagcaaggaccaccttgcaaggctaaatactcctgggtgaccgatagcgaagtagtaccgtgagggaaaggtgaaaagaacccccagtgggtagtgaaatagaacgtgaaaccgtgctgagctcccaagcagtgggaggggaaagtgatctctgaccgcgtgcctgttgaagaatgagccggcgactcataggcagtggcttggttaagggaacggaacccaccggagccgtagcgaaagcgagtcttcatagggcgattgtcactgcttatggacccgaacctgggtgatctatccatgaccaggatgaagcttggatgaaactaagcagaggtccgaaccgactgatgttgaagaatcagcggatgagttgtggttaggggtgaaatgccactcgaacccagagctagctggttctccccgaaatgcgttgaggcgcagcagttgactggacatctaggggtaaagcactgtttcggtgcgggctgcgcgagcggtaccaaatcgaggcaaactctgaatactagatatgaccccaaaataacaggggtcaaggtcggccagtgagacgatgggggataagcttcatcgtcgagagggaaacagcccggatcaccagctaaggccc-ctaaatgaccgctcagtgataaaggaggtgggggtgcaaagacagccaggaggtttgcctagaagcagccaccctttaaagagtgcgtaatagctcactgatcgagcgcccttgcgctgaagatgaacggggctaagcgatctgccgaagctgtgggatgtcaaaatgca-tcggtagggga-gcgttccgccttagagggaagcaaccgcg-aaagcgggggtcgacgaagc--ggaagcgagaatgtcggcttgagtaacgaaaacattggtgagaatccaatgccccgaaaacccaaggtttcctcc-gcaaggttcgtccacggagggtgagtcagggcctaagatcaggccgaaaggcgtagtcgatggacaacaggtcaatattcctgta-ctaccccttgttggtacggagggacggaggaggctaggttagccgaaagatggttataggtttaaggaca-caaggtgaccctgctttttcagggtaagaaggggtagagaaaatgcctcga-gccgaggtccgagtaccaagcgctgcagcgctgaagtatgagccccgtggactagcgattgcttctccacgaggctcataccaggcgc-tacggcgctgaagtatgtaaccgatgccatactcccaggaaaagctcgaacgaccttcaacaaaagggtacctgtacctgaaaccgacacaggtgggtaggtagagaatacctaggggcgcgagacaactctctctaaggaactcggcaaaatagccccgtaacttcgggagaaggggtgccccctcacaaaagggggtcgcagtgaccaggcccgggcgactgtttaccaaaaacacaggtctccgcaaagtcg--taagaccatgtatggggg-ctgacgc-ctgcccagtgcc-ggaaggtc--aaggaagttggtg-aactgatg-acagggaagccggcgaccgaagccccggtgaacggcggccgtaactataacggtcctaaggtagcgaaattccttgtcgggtaagttccgacccgcacgaaaggcgtaacgatctgggcactgtctcggagagaggctcggtgaaatagacatgtctgtgaagatgcggactacctgcacctggacagaaagaccctatgaagctttactgttccctgggattggctttgggcctttcctgcgcagctta-ggtggaaggcgaagaaggcccccttccggggggggcccg----agccatcagtgagataccactctggaagagctc-ggattctaaccttgtgtc-agacccgcgggccaagggacagtctcaggtagacagtttctatggggcgtaggcctcccaaaaggtaacgg---aggcgtgcaaaggtttcctcgggccagacggacattggtcctcgagtgcaaaggcagaagggag--cttgactgcaagactcacccgtcgagcagagacgaaagtcggccttagtgatccgacggtgccgagtggaagggccgtcgctcaacggataaaagttactctagggataacaggctgatcttccccaagagtccacatcgacgggaaggtttggcacctcgatgtcggctcttcgccacctggagctgtaggtggttccaagggttgggctgttcgcccattaatgcggtacgtgagctgggttcagaacgtcgtgagacagttcggtccatatccggtgtgggcgttagagcattgagaggacctttccctagtacgagaggaccgggaaggacgcacctctggtgtaccagttatcgtgcctacggtaaacgctgggtagccaagtgcggagaggataactgctgaaagcatataagtagtaagcccaccccaagatgagtgctctctcctccgacttccctagagcctacggtgtcacagccgaaacagcgacgggttctccacccatatggggatggagcgacagaagtatggaaataggataaggtagcggcgagacgagccgtttaaataggtgtcaagtggaagtgcagtgatgtatgcagctgaggcatcctaacgaacgaacgatttgaaccttgttcctacacggcctgatcaaatcgatcaggcacttgccatctatcttcattgttcaactctttgatgaaaa-----gatgaaaaaagccaaaaaaaagctctgcccttccatctcttggatagatggagagggagggcagaggcctttggtgtccctttcagtcaagaattggggcttcacaattactagccaatatttctctcatgcctttcctcgttcatggttcgatattctggtgtcctaggcgtagaggaaccacaccaatccatcccgaatttggtggttaaactctactgcggtgacgatactgtaggggaggtcctgcggcaaaatagctcgatgccagaatgataaaaagcttaacacctcttattttactttttcactattttgaaatacgaaaaagatccaaatctaaaatgcaaaggtcgtcttattcaaaacctcaatcatcacatcccctctctcccacttcacacctcggaacgcgctgctcttatagagagaaaggcgctttcccatcttcttaacccgaaatgaa-----------------------------ggggtacccccgggaagagatccagtggagac-gggtgggcctgtagctcagaggattagagcacgtggctacgaaccacg-gtgtcgggggttcgaatccctcctcgcccacagccttccaaagggggaagggcctttactttccccctgagggtaggaaaatcatgatcgggatagcggacgtaaagctattgaacttaggtatgct-----ctttccttttgtcgaagtgaaatcgtagaacacaatgtgatacgatgagatag-aatgcaatagaaatagaaacaaggatagcgaacgggttacctactcctaagggtcaaagcaagccctttaattcaattctttattct--------------tacattaaagaatgaatcaaatctccccaagtaggattcgaacctacgaccagtcggttaacagccgaccgctctaccactgagctactgaggaacaaggggggattcgacctcctagagttcaactcccgttctcaacccatgaacaatatgagtccgaagcttctttcgtaactcccagaatttcttcgta-gtgactccgttccatgcctc---atttcatagggaagcccaaagaaagtggatctatttcattctatttcacttcctagcacttcctatcatttaatatccatccc--tttggtcttattgacataagagatgtcatttatagtctatctctttctatatatggaaagtcaagaaattctcatcgaaacatcgagaaattgtgcatatagaaaactctaaagaaagaaaaaaaggagacccatgccatgattttaaaatct---------tttctattta-----------------------------gtagtctaagtttctcgaggaggataattaattcggtcgttgtggtcggactctattatggatttctgaacacattctccataggtccctcttagatcttctttctccaatcttggattagggaagaaggagatattcgcgactactggc--ggtttcattatggggcagctcatgatcttcatatcgatctattatctacctctgtatctattct------ttcttagctaaacgggtggaggatccacccaatttgg-----ttatatcatggactcgaaaaa----cggatccgaatttgacggaaatgcacgatcttcacaggtatcacttttcacgatacct-----------aaaaggtgcaatagcgatttt-gaaccatttcctatactataagagaa-----tggtttccattactttgagaaatggattcttagatcaaactatagctattggattaaaga-----ggaaaagaaactaatagaagtcgaagacgcagaatggtagtgaatagagagaaagattcttctgattttcttgttcctgaaaatattctatctatctcctagacgccgtagagaattgagaattttcatgtctttcaattctcgtactcgtaattggaaagttacggaaggagacccatcattttgcaatgaaaacaaca------tataaaactctggacaatttcgaaatcaggccaagcgtcttaatacatatgcaaaaaaatgcattattggcccaccattgattagaagatttcgcttgtatgaatagctattggtttgatacgaataatggcaatcgtttcagtatgttaaggatacagatgtatccacaattcatttagagttacttaatagcctatttcttatacc------------------atatctctatcccgtgaaattctcgagccgaaagatggatgcatatgctgtgtttcattttgctaaatgatatcaattaaatggtgtatcaattccataaattggatatagcaataaataaatcagcaaaattctttctaatat-tttagatagaagaaatgtttcttctatctaaaatattagaaagaatgtactcttctatccaaatccaatttgcattgataaaatcaatccaa-------attccagtagtagatgaataattgcaaatttttgtgtgtacgagattagaataacttcaaaataactgacataattttttatttttcctgatcagaaaaatatatgaaaaagaaaggaggtagaaaaattgtgggatttatggttaaagaagaaaaagaagaaaacaggggttctgttgaatttcaagtattcagtttcaccaataagatacggagacttgcttcacatttggaattacacaaaaaagatttttcatccgaaagaggtctacgaatacttttgggaaaacgtcgacgtttgttagcttatttggcaaagaaaaatagagtacgttataagaaattaatcagtcagttgaatattcgggagcagtaatttaatcgttcgaa-tttttttcttatttta--------ttagtagtc-----------------------ttatagtagtcttagattttgcattttgatgagcctccttttgaggaattca------------------tggaataatccattttcatggaataatgaattaaggaagaaaggatatgagtctaccgcttacaagaaaagatctcatgatagtcaatatgggccctcaacacccatcaatgcatggtgttcttcgactgatcgttactctcgatggtgaagatgttattgattgtgaacccatattaggctatttacacagaggaatggaaaaaatcgcggaaaaccga---------------------taggagacgaggg-------------------------------------------------------------------------------------------------------------------------------------------------------------------------------------------------------agatagagagatggtagcg---------------------------------------------------------------------------------agagagatagagagatgg-------------------------------------------------------------------------tagaaggggataggaaag------aggaagggatacggtaattgcttaggcaag--------------------aagttaaaaaagaaaaaagaataaaaatatggatacataacataaaaaaaagaataaataagatgag-------------------------------attcgccctcctcctacatatttaatttcttctcctatacaaaaactaacaagacccaccccattagtaattccatcaatgacacctttatcaaaaaactccgtgagttccgttaatcctcttataccgagagtaaagaccctagtatagaaaatatctatataaccgcgattatatgaccaactgtatatctttttttt------tactttacca------aaaaatgcctttttcggacttt------ccttgtaaaaggaattttgtaaatc---------caaattctgaaaaaaagaataagcggatccatagaagatatatg-cgatgaataaaccgaagatagctagacttacagaagaaattgcattagtaataaattcatatgaatttatagaagaattagaactttcctgggtaaagtttattgagggagttaaccactttgataatatggttaaccccgctattccattatccgtcgctccattatcaaaagagattcctatgaatccaatgaagaaagtaaaaagcagtaatataagaagaggaaataacatagtatttcccgtttcatgtggataggcaaaagtttttttagccccaaaggacgtactaaagcatcctatcctatttgttgtattacc------------ttgcatttttggtatattttgtgaaaaaaaagaaactccactctttgttgttgataaaacgaaatccccattcactcctttgggtatcctttttccccataaggatattgaatacaagggaccctctttagtgctactataattttgaaaatgaacgcgcaaatacccatcaaatgtaagtaaatagatccgaaacatataaaaggcagttaatcctgcagtaaaggaggctattattccaaaaaagggcgaatacaaccaactattactaaggatctcatctttggaccaaaagcaagcaagaggtggaataccacaaagagaaagtgtcccccataaaaaagtggatcttgtaattggaatatattttcttaaaccccccataagaaccatattctgacttttatctggtgaatatccaacaagaggttccattgaatgaataatggatccggatcccaagaacaataaagcttttgaataagcatgagtgatcaaatgaaataaagcagcttgataagaacctatacctagagctaacatcatataacccaattgagacattgtagaataggctaaacttcttttaatatctctctgagcaagagctaaagtagctcctaagaagagtgttattgtacctactaaagaaattaaactcattatcaaaggtagagatatgaaaagaggaagaagtcgagctagaagaaaaatacccgcagcaaccatagttgctgcgtgtataagagccgaaatgggagtgggtccttccatagcatcgggtaaccatacgtgaagagggaattgtgcggatttcgcaactgcaccaaggaataataaaaaagcacacaaagtagtaagtaaagagttaattccattattaggaatccagttattagctattttgaacaaatccctaaactctaaactacccgttatccaaaaaaaacctaaaattcctaataatagaccaaaatcccctacacgattagttacaaaagctttttgacaagcactcgctgcgagtggtcgtgtaaaccaaaagcctatcaataaataggaacacattcctacgagttcccaaaaaaaataaatttgtattaaattggagctagtaaccaatcccagcatggaagtattgaaaaaacttatataaacaaaaaatctcaaatacccttcatcgtgagacatataaccgtcactataaataagaaccaggattcctacagtagtaattagtattaacataatagaagtaagcgggtcaatcaagtatccaaattctaaagaaaaatcattattcacggtccaagaccatagatattgatagatagaacttccatttatttgttgaatagacagttgaactgagaataccatagctatacttaacagtaaaacactaggaaaagcccatatgcgacgaagattttttgttgctgtcggaataaaaaaaaggccaaatcccattgacataataactggaagtgggagaagagggattacccatgcatattgatatgtatgttccataagaaaagaa-----gttgaaatttttacttgaaatttttactttaatttttcgataaaat-----aa---aattgtttccgattcaccaaaccaattcttatctctttctgaaggaata--------aataaaaagaataag-aaaaaa-actggaattcttaatttttccaaaatttatttcattgagataatcaaaaattaaagatgggttgaattggttaaattcaaaaa--gttaataaaataagttcgttacccagttattacct-----aaataaggatatttat----taaaataa------aaaaaaaagtggaatctttttacttt-ct------------attcattttgagatttctttaaaacaaa-----gatgaagcagctgtcttgtttcgta----act--gattgattgaattccaatga-aaagaaaacc--------catgtt-----tataa------aaaattctcaaatagttcttactgaaatatagaactcaaatcctaatgactat-aattacctaagttttataatatcttgtttaagagactcaggat-----tttttgttttgatggg-----tattccattatggaatac---------catatctgaacttaattaactat--------------------ttggattttc----ccttctttttatccacc------g-----gtcttatacaggggatacacttccgtaccgtatatctatatatg--gagtatacttga-tatataaat---------------atctataaatagatttaaaggggaaacct-----------------ttctatatattctatattatta------------gaaca-aagtataaaatatat----------------acggaaaaaaattt-ttaaaattcttgt--cttatccgcattagacaaaa------ttaagtaaaaaataattgaga---------------------------atttcagtatctttcagtat-----------------ctaagtataaatactaagaaaaagaa--------------------------------------------------gaaagaaggattgatttgccggaatagatgtctttcacatacaactag------aaaaaactaatttcctttttgaatggcagttccaaaaaaacgtacttcaatgtcaaaaaagcgtattcgtaaaaatatttggaagaaaaaaacttatttttccatagtacactcttattctttagcaaaatcaagatcattttccagcgggaatgaacatccaaaaccaaagggtttttcggggcaacaacaacaaacaaacaaataataaggttttggaataatctgaattgacctatca-----aaaaagtattccaattacttaaatat----------gaataatttggattaatta--------attaatg-------tacttttatgtgtcgaattact--------cggtacaatattcttagaac---aaatcc-----------ctttgatatatagaatcaaag--------ttttggtatactgtgtgctaagtattcttttactatcaatga----------------tcaatgaattt-------ttcataatagaattctcccattttcata-----ataaaatgggagaattctattatga---------------------aaagtggagtattcttgcaataggacttaccacttcc---------------attttctccaaaat--------------cattggtttaaggttagtaaagtaaatcctat-----taatacgagcataaagactttcattctctaaa-------------------------------------------------------------------------------------tttttccttttattgaaagaattttc----aaaatttaagggagaatttta--------aaaaaattagttctat------attgcacaacttataaaaaaagtagttccaactctttcaagga------gcctttctattaggcacagcaagag------tttattgtaaaaaa----aaaatcgcaacgatactac-caaacgaagtctattttaatgaagactctaatgttcctaaattttatagactttcccaatctcgacgattcgcgagataatagc-tattattcttttaagttatcc-attatttgaagttagccgccatggtgaaattggtagacacgctgctcttaggaagcagtgctcaagcatc-tcggttcgaatccgagtggcggcattctcgaaaaagaatacaatagattagaaaa-----tggattcaattcgaaatttacaattttgtaatgggaccttccccttatgctatttgcaactttagaacatatactaactcatatctctttctcaaccatttctattgtgattacgattcatttgataaccttattagttcgtgaa------cttgggggattacgtgattcgtcagaaaaaggaatgatagttacttttttctctataacaggattcctagtttctcgttgggcttcttcgggacattttccattaagtaatttatatgagtcattgatcttcctttcatgggctctgtatattcttcataccattcctaagatacagaactctaaaaatgatttaagcacaataactacgccaagtactattttaacgcaaggctttgccacatcgggtcttttaactgaaatgcatcaatccacaatactagtacctgctctacaatctcagtggttaatgatgcatgtcagtatgatgttactaagctatgcaactcttttgtgcggatccttattatctgccgctattctaatcattagatttcgaa-----ataatttccatttctt------ttctaaaaagaagaaaaatgttttacataaaacatttttgtttagtga------------------tttttatgcaaaaagaagtgctttaaaaagcacctctgttccttcatttccgaattattacaaatatcaattaacggagcgtttggattcttggagttatcgtgtcattagtctaggatttacccttttaaccataggtattctttgtggagcagtatgggctaatgaggcgtggggatcctattggaattgggatcctaaggaaacttgggcatttattacttggaccatatttgcaatttatttacatagtagaacaaatcaaaattggaagggtacaaattcggcacttgtagcttcgataggatttcttataatttggatctgctattttggtatcaatctattaggaataggtttacatagttatggttcgtttacatta-acacctaaatgattacataaaataaaaccttcatgaa---atga------------------------------acctttttacttttttgtttt-atttgagaacccctt--gaacgccttctcaaa-----gggttctcaaaaa-tgcaa----gatagatctaa------ttatact-ttttacttttttct--------------------gcatt-------------------------------------------------aatagagcggactagta--------aaaaaaa--------ctatttagg-ataataattggataagagagcctctactctgtcaacggatagagagagaactaaatctggataaataccaatacctattactggtaaaaagatacagattaaaataaagagttctcgtggtccagaatccacaaaatttgcgtttggaacattaaatagcttgtatccatagaacatctggcgtaacatagataataaataaataggggttaatatcattccaattgccattacaaaagtaattagcatttttggcattaacaaaaattttggactagtaattagtccaaaaaagactactaattcggcgacaaaaccactcattcctggtaaggcaagagaagccattgaaaagctactaaacatagtaaaaattttcggcattgggatagatattccccccagttcttcgagataaacaagacgcattctatcagaagccgttcctgccaagaaaaaaagtgtagcaccaataaatccatgggataatatttgtaaaatagccccattgagtccaatgttggttatggaaccaattcctataattatgaaacccatgtgagatacagaggaataggctattctttttttgaaatttcgttgaccaagagaagttgaagctgcatagattatctggatcgctcctattattaccaaccagggcgaaaatagataatgagcatgaggtaacaattccatgttgatacgaatcaatccatatgctcccatctttaataagattcccgctaaaagcatacatgtactataatgcgcttccccatgggtatctggtaaccacgtatgtaggggtataatcggcaatttgacagcataagcaataaggaagccaaaatataaaagtatttccaaggttgtcgggtatgattgattaattaatctttccaaatctaatcctggttcgttgg------aaccatataagcccatacccagaactccgattaagaaaaaaatggaaccgcctgcagtatacaaaataaactttgtagctgaatatagacgcctcttccccccccacatggataaaagtaagtaaacaggaattaattctaactcccacatgataaaaaaaagtaaaaggtctcgcgaagaaaataatcctatttgaccactatacattgcgagcatcaggaaatagaataatcgcgaattccgggtaactggccaagctgctaaagtagctaaagtagtgataaatcctgtcaataaaatggatcctactgaaagtccatcgattcccaatctccagtggaaatcgagtatatctatccatttataatcctcctttagttggattaagggatcctccagttggaaatgataacagaatgca---taagtcattagaaggaattctaataaacaaatagatatagtataccacctaacgattttgtttcccctatgaggtaaaaagaaaattaatgaacctgcaaatatcggcaaaacaacaagtattgttaaccaaggaaaataactcatgataaagtgataaagacaagatacgttttgaccagaaaagcccgtgctc-----gattatttcgagcacaggcttcttcggtaaagaggaatcagacgattcgaatgaagt------tttttgtaacgtatcaatcaataagatagagccatgctacgggttgtttcaggccc---------------------------------------------taaataaacgcggacacttaaaaaatctgtcgggcaggcggattcgcatctcttacaacccacacaatcttcggttctcggcgcggaggctatttgcttggctttacatccatcccagggtatcatttctaatacatctgttggacaagctcgtacacattgagtgcatcctatacatgtatcgtaaatttttacggaatgtgacattggatctataaatttttc-ttttcaacataaaattttt-cgatctggtaaaaatgaaattagtactat----------------------------catgagtca--------tatgtattgtagacaccagacgaagcaatggtttatccaaacttcaa-------------------------aaataa-----taatcaat-----tttttaatccgtttgtgagaaagcgtgaaaaaagccaagagacttgaattttggacttcaataat--------------------------------aagaattatacgaattggac-atacgaattcgaattagccaa-----taaattggctatcgtcttttcaatataaattattgcaatattcaaattgcaatatcaatgaat------tacaaaaattcatt-----------------------taag-tgaaaaag---------aatactatgcaataacctactta-----aaaaaatgtatattctcaaa-------------taatactaagaaa---------------ataatatt-aatttttattcatctta-atattcaa---------tattattatatatgcacc--------tttgtttagaggattgtatgtct---------------------------------aattattcaataaattagattgattgatacgagttgatttcctattacgatggatggaagaaagaatggatagtccaatagcggcctcagcagccgcaagggctatcacaaaaattgcgaaaatgtctccttttaattggcgactatcaaatagatcagaaaatgttacgagatttagattaattgaattcagtataagttcaaggcatattagagctctaaccatgtttcggcttgtgatcaatccatagataccaatcgaaaataaatagacactcaaaaaaagtacatgctcaaacatcattaattaactccttatcaatctcgattcatttcaatatgaggac-aagaat-----tgaaccgattcaattaattacaatagaacaattacacaacaaaagagaaaa-aaagaaggta--------------tttgttggc-agtagatcagttttact-aaatcaaaattgtgattctttagttattt-------------attttagatttccaattcttagaatttttactatttttaagt--------tttcttattgccgagccatagtaattgcacctattaaagaaactaaaagaattatggaaatgagttcaaacggaagataaaaatcggttgctaaatgaatcccaatttgttgaacattatttatgagaccctgttctactatttggtttgatcttgtagtccaaagaattccataccaggacgtatctgggatagtagtcattagtgaaaaaacaatagttatacaaactagtgaagtgaatccatctccaatagtccaataattcttatctttagaccattctgagccatttacaaacattacagcgaatatgatcaagacatttatggctcccacataaataagaagttgtgccacagctacaaagtaggaatttaataaaaaatagaataaggatatacaaacaagaactaatcccagcgaaaaggcagaataaatggggttggtaagtaatactactcctagaccccctagtaaaagaacaaatcccccaaatagcataagaatctcatgtattggtccaggtaaatccattatggataaaaagaaat-----t--aatagtataaaatttttcatgaactgactaaaactaaaggattcaaggaaggca----aaagggattaggatatttttt------tttgtgtataag----ctgtatagttagaaattat-----atcacgaaaatctagtctgattta-------aaatactaaaaaatttcc-----------aataagcag-tagttattcgtttttctttatag---------------ttagtaaagga-----ttattctttttttataacaaaaagaaaagaaaaaatacgagt--ttagtaatcagtaatcgttcttgaattcgaagatttatcttcgtctattttacttt------tagtcgaatttctaattgtttgaattgtgtaatcttccattatggagatcggtaatcgacttaaagcaatttgattgtaattcaattcatgacgatcataagtagaaagttcatactcttcagtcattgataaacagcttgtcggacagtactcaacacaattgccacaaaatatacaaactccgaaatcaatactataattaagcaattgtttccttttaatatccttttcgaatctccaatctacaacgggtagatctatcggacatacgcgaacacatacttcacaagcaatacatttatcaaattcaaagtggattcgcccccggaaacgctctggtgtaattgatttttcgtaagggtagtgaatcgttataggtaaacgatttgtgtgggataaggtagttatgaaactttgaccaatgtaccttgtagcacgtattgtttgttgaccataactcatgaacccagttaccatagggaacatattcattctaaa--tatctat------gaaa-aagatatgtttctttctcttgtttgagagagc------ttttgtgttgaaaatattctta----ctgttattgtat-tatctta------tttatagtgaaacaagttgggaagaggttgttaataagagattgcccagggaaataggtaaaagaaatttccatccaagatttaataactgatccattctcatcctgggtaaagtccatcttattgtgatagaaatgaagagaaataaataagctttagttaatgtaataaagatacctattgtcatttccaaaattccaactgcgttattcatttggaaaaaatcaaaaaaggatatatagggaatagataaattccacccgcctaagtagagaactgttacaaataaagaggaaactaataaattgaggtaagaaacaagataaaataaaccatattttataccggaatattcggtttgataacctgctactaattcttcctccgcttctggtaaatcaaagggtaatcgttcacattctgccaaagaag--aaattagaaaaactag-aaaacctataggctgacgccaaatattccacccaaaaaaaccatactttgactgtgcttcaactatatcaactgtacttgaactgttagataatcatagtcgacgataacatcacagttcccaccgctattccaaaaccgtacgtgaaaccttagcttcatacggcttctctatgatcagaaa--aaagagaggactgtttccttttgttattagcccccggagcgtagatagaatt-------aggtaaaataaaatagattggaaagtcctaaattagaccaaagtaattccgtctgctagaataag-aaaaagcgcttct-gaattgatctcatcctttatatttttaatataat---aaatttatttctttgttcagtaataactta-atcttggaataaaacac------------ttgttataggaattaaattaataaatgaaaagattt-gg-----gtattagttcaaaaggaattctctatgaatatgg-------atagagggaggaaataattccaa--------tttttttgtattgcactctacatcttttgtcctactcttctttccctgggtaggggagggggtatttaaaaagaaaaaaaggggtaaa-gggttaattcg-ttctttatagcc--atttccttaacaagtgaatggga-aca-tactctggatcggaatccg-aagaaagtactacttgataatttccactaatttcaagtccttattatgattccttttatggggaaaaatctctaatatcttagattccc-catttctaatcctttatgtactttag-tgttcctaacccttcactaacttttgatggattcttcttatg--cttataag-------ttatag-----taataactaggaatattctagtaatggaattccata--------tcgcgaatcctttattcttgcccgcttcaagatatgatgactaattaaaaaatatcaaccttgggataaagagtttacactg-cttatgtttacttcaacttttttcttgta-cgtaggaaatgagattttt-tctttttactacaaatttataagcagttttgtttcactcatatagctatctagtttaacttaccaacccgaatacagaataagaaaaggaagataaatagttaattgattttatagg--------aaaaagatcctattttaacgaatcacacgtagagatattgctagaacacaaaaagttaatggtatttcataactaatggattgagcagcagctcgtagaccgcctaaaaaagaatatttattatttgagctatatcctgccataagaagaccaataggggcaatacttgaaatggcaatccataaaaaaacaccaatactaagatcggctaaaacaaaatgatatcccaaagggataactaaaaaacttaataaaattgatatgactgctatagagggtccaatgctaaataaaggaatatctcctcgggatggtaggatatcctcttttaaaagtagcttagtcccatctgctatagcttgaagcagtcccaaggggcccgcatattcaggaccaatacgttgttgtatcgacgcagatatttctctttctaaccacacaattacgagtacctctattgtgattcccaaaagcagggtcaaaatgg---gtagaatcgatatgagtccatagacttcttttaataattccaatttcgaaaaagaattgatagtttctacttctaccctatctattatcatttcaacgatcaacttctcccataatgatatctatactacctaatatcgtcatgatatcagccaatttcatttttttaactagttgaggaagaatttgcaaattaataaaaccgggtggacgaattttccatctccaggggaaaaggctatcatctcctactagataaattcctaattcacctttgggggcttccactcttacataaagctcttgctttgacaattcaaaattgggtgaaggttttttaccaagaaatcgatattcaaaatcattccattcggaattctttgctttcttaaagcgtcgcacttctaaattctcataagggcctccaggaattttttctaccgcttgttgaattattttaatcgattctctcatttcactgactcgtactaaataacgagctaacgaatccccttctttttgccattggactttccaatcaaattggttgtaacattcataaggatccactttacgaagatcccattgtattccagaagctcgtaacataggtcccgataagccccaatttactgcttcttctccactaataaaacctactccctccactcgctctaaaaaaatgggattctgtgtaataagttgttgatattcaacaactccgcgtaaaaaataatcacagaaatctaaacatttatcgatccatccataaggtagatccgcggctactcctccgatgcgaaagtaattgtgcatcattcgcatacctgtagcagcttcaaaaagatcgtatattaactctctctctctaaaaatatagaaaaaaggggtctgtgcgcccagatcagccataaaaggcccaagccataacaagtgagaagctatacggctcaactctaacataattaccctaatatagctggctctttggggtatttgaatattctccaagaattctggtgcatttaccgttattgcttctgtaaacatagtagctaaataatccca"/>
[truncated: 3,805,681 more chars]
